# Supplementary material for: Is self-assessment of medical abortion using a low-sensitivity pregnancy test combined with a checklist and phone text messages feasible in South African primary healthcare settings? A randomized trial
Source: PLoS One. 2017 Jun 22;12(6):e0179600. doi: 10.1371/journal.pone.0179600 (PMC5480887; doi:10.1371/journal.pone.0179600)
Supplement: S1 File — (XLSX) [file pone.0179600.s001.xlsx]

## Sheet: Data
pid	facility	FUgroup	BLgroup	dt of BL	age	population	home lang	Education	work	housing	pregnancies	vag births	c sections	abortions	miscarriages	ectopics	done home PT	GA at US wks	GA atU/S d	DT of U?S	Prior PF	FU	FU Facility	FU dt INT	FU In person	addit clinic	addit call	Did LPSUPT	dt LSUPT	Faintline	PT easy	PT_ppt_result	LSUPT result	Did Checklist	CL mean return	FP method started	when started FP	Ab satisfaction	Reccomend	MVA	Xtra Miso	ppt_SA xtra_MA_care	ongoing Preg
340	2	A	A	2014-11-12	34	1	1	12	3	3	3	2	0	1	0	0	1	6	4	2014-11-12	1	1	2	2014-11-26	1	0	0	1	2014-11-25	1	2	1	4	1	1	E	1	4		1	0	1	0
364	2	B	B	2014-12-03	43	1	1	12	1	1	3	0	2	1	0	0	1	8	0	2014-12-03	0	1	2	2014-12-17	1	0	0	1	2014-12-16	1	4	0	1	1	1	E	1	3	3	1	0	1	0
339	2	A	A	2014-11-12	19	1	1	12	1	3	1	0	0	1	0	0	1	8	5	2014-11-12	1	1	2	2014-11-26	1	0	0	1	2014-11-25	1	4	1	2	1	1	E	1	3	3	1	0	1	0
388	2	B	B	2015-01-28	29	1	4	11	0	1	2	0	1	1	0	0	1	6	4	2015-01-28	0	1	2	2015-02-11	1	0	0	1	2015-02-10	0	3	1	2	1	1	B	1	3	4	1	0	1	0
348	2	A	A	2014-11-19	27	1	1	11	0	3	3	2	0	1	0	0	0	5	5	2014-11-19	0	1	2	2014-12-03	1	0	0	1	2014-12-01		4	0	1	1	0	B	1	4	2	1	0	0	1
389	2	A	A	2015-01-28	34	1	1	12	0	1	3	2	0	1	0	0	0	5	5	2015-01-28	1	1	2	2015-02-11	1	0	0	1	2015-02-10	1	3	1	2	1	1	B	1	4	4	1		1	0
355	2		A	2014-11-26	24	1	4	12	3	1	3	1	0	1	1	0	1	5	5	2014-11-26	1	0
448	2	A	A	2015-03-25	23	1	1	12	1	3	2	1	0	1	0	0	1	6	4	2015-03-25	0	1	2	2015-04-21	0	1	0	1	2015-04-07	1	4	1	2	1	0	D	3	4	4	0		0	0
324	2	A	A	2014-10-22	20	1	1	12	3	1	1	0	0	1	0	0	0	8	5	2014-10-22	1	1	2	2014-11-12	1	0	0	1			3	0	1	1	0	E	1	3	4	0		0	0
383	2	A	A	2015-01-21	29	1	1	11	3	3	3	2	0	1	0	0	1	8	3	2015-01-21	1	1	2	2015-02-04	1	0	0	1	2015-02-03		4	0	1	1	0	E	1	4	2	0		0	0
445	2	B	B	2015-03-25	30	1	1	10	2	3	4	3	0	1	0	0	1	8	4	2015-03-25	1	1	2	2015-04-20	0	0	0	1	2015-04-07	1	3	1	2	1	1	B	1	4	4	0		0	0
384	2	A	A	2015-01-21	25	1	1	14	1	3	1	0	0	1	0	0	1	8	6	2015-01-21	1	1	2	2015-02-04	1	0	0	1	2015-02-03		4	0	1	1	0	E	1	4	4	1	0	0	0
403	2	A	A	2015-02-11	22	1	1	11	3	3	2	1	0	1	0	0	1	6	2	2015-02-11	1	1	2	2015-02-25	1	0	0	1	2015-02-24		4	0	1	1	0	E	1	4	4	0		0	0
439	2	A	A	2015-03-18	20	1	1	12	0	1	2	1	0	1	0	0	1	8	5	2015-03-18	1	1	2	2015-04-23	0	0	0	1	2015-03-31		4	0	1	1	0	B	1	4	4			0
449	2	B	B	2015-03-25	26	1	1	12	0	1	3	2	0	1	0	0	1	8	4	2015-03-25	1	1	2	2015-04-08	1	0	0	1	2015-04-07		4	0	1	1	0	B	3	4	4	0		0	0
425	2	A	A	2015-03-04	38	1	1	12	3	1	3	1	1	1	0	0	0	6	6	2015-03-04	1	1	2	2015-03-18	1	0	0	1	2015-03-17		4	0	1	1	0	B	1	4	2	0		0	0
417	2	B	B	2015-02-25	23	1	1	12	0	1	1	0	0	1	0	0	1	4	0	2015-02-25	0	1	2	2015-03-11	1	0	0	1	2015-03-10	1	4	0	1	1	0	E	1	4	4	0		0	0
312	2	B	B	2014-10-08	29	1	1	12	3	3	2	1	0	1	0	0	1	6	0	2014-10-08	1	1	2	2014-10-22	1	1	0	1			2	0	1	1	1	E	1	1	4	1		1	0
412	2	A	A	2015-02-18	24	1	1	12	3	1	2	1	0	1	0	0	1	6	5	2015-02-18	1	1	2	2015-03-04	1	0	0	1	2015-03-03	1	4	1	2	1	1	B	1	3	3	0		1	0
363	2	A	A	2014-12-03	40	1	1	12	0	1	3	0	2	1	0	0	1	6	4		1	1	2	2014-12-17	1	0	0	1	2014-12-16		3	0	1	1	0	B	1	4	4	0		0	0
396	2	B	B	2015-02-04	26	1	1	11	3	1	2	1	0	1	0	0	1	8	5	2015-02-04	1	1	2	2015-02-18	1	0	0	1	2015-02-16	1	3	1	2	1	1	B	1	3	3	1		1	0
424	2	B	B	2015-03-04	27	1	1	10	3		2	0	1	1	0	0	1	7	1	2015-03-04	1	1	2	2015-03-18	1	0	0	1	2015-03-17		4	0	1	1	0	B	1	4	4	0		0	0
338	2	B	B	2014-11-12	42	1	1	12	0	3	4	3	0	1	0	0	0	7	5	2014-11-12	1	1	2	2014-11-26	1	0	0	1	2014-11-25		4	0	1	1	0	B	1	4	4	0		0	0
347	2	A	A	2014-11-19	31	1	1	11	0	1	3	1	1	1	0	0	0	7	2	2014-11-19	1	1	2	2014-12-03	1	0	0	1	2014-12-02		4	0	1	1	0	B	1	4	4	0		0	0
358	2		A	2014-11-26	31	1	1	12	3	1	2	1	0	1	0	0	1	7	1	2014-11-26	1	0
341	2		A	2014-11-12	22	1	1	12	3	3	3	2	0	1	0	0	1	8	2	2014-11-12	1	0
357	2	B	B	2014-11-26	20	1	1	13	1	1	1	0	0	1	0	0	0	8	0	2014-11-26	0	1	2	2014-12-10	0	0	0	1	2014-12-10	1	4	0	1	1	0	A		4	4			0
411	2		B	2015-02-18	25	1	1	12	3	1	2	1	0	1	0	0	1	6	2	2015-02-18	1	0
354	2		B	2014-11-26	26	1	1	12	0	3	3	2	0	1	0	0	0	5	2	2014-11-26	1	0
404	2	A	A	2015-02-11	25	1	1	12	0	3	2	1	0	1	0	0	0	8	0	2015-02-11	1	1	2	2015-02-25	1	0	0	1	2015-02-24		4	0	1	1	0	E	1	4	4	0		0	0
356	2	A	A	2014-11-26	24	1	1	12	3	1	2	1	0	1	0	0	1	8	2	2014-11-26	0	1	2	2014-12-10	0	0	0	1	2014-12-09		4	0	1	1	0	E	1	4	4	0		0	0
397	2	A	A	2015-02-04	21	1	1	13	1	3	1	0	0	1	0	0	1	8	2	2015-02-04	0	1	2	2015-02-18	1	0	0	1	2015-02-17	1	4	1	2	1	1	B	1	4	4	1	0	1	0
446	2	A	A	2015-03-25	27	1	1	12	3	1	3	2	0	1	0	0	0	5	1	2015-03-25	0	1	2	2015-04-08	1	0	0	1	2015-04-07		4	0	1	1	0	B	3	4	4	0		0	0
373	2	B	B	2015-01-07	34	1	1	12	3	3	3	1	1	1	0	0	1	7	4	2015-01-07	1	1	2	2015-01-28	1	0	0	1	2015-01-20	1	4	1	2	1	1	B	1	3	3	1	0	1	0
438	2		B	2015-03-18	23	1	1	14	3	1	1	0	0	1	0	0	1	4	2	2015-03-18	1	0
391	2	B	B	2015-01-28	29	1	1	11	3	1	3	2	0	1	0	0	1	5	0	2015-01-28	1	1	2	2015-02-11	1	0	0	1	2015-02-10		4	0	1	1	0	E	1	4	4	0		0	0
447	2	B	B	2015-03-25	24	1	1	12	3	1	2	1	0	1	0	0	1	5	5	2015-03-25	1	1	2	2015-04-08	1	0	0	1	2015-04-07		4	0	1	1	0	B	3	4	4	0		0	0
332	2		A	2014-11-05	28	1	1	11	2	1	2	0	1	1	0	0	1	8	2	2014-11-05	1	0
333	2		B	2014-11-05	25	1	1	12	3	1	3	1	1	1	0	0	0	7	1	2014-11-05	1	0
372	2	B	B	2015-01-07	29	1	1	11	3	3	3	2	0	1	0	0	0	8	6	2015-01-07	1	1	2	2015-01-21	1	0	0	1	2015-01-20		4	0	1	1	0	B	1	4	4	0		0	0
390	2	B	B	2015-01-28	26	1	1	11	3	3	3	2	0	1	0	0	0	8	4	2015-01-28	1	1	2	2015-02-11	1	0	0	1	2015-02-10		4	0	1	1	0	E	1	4	4	0		0	0
313	2	A	A	2014-10-08	24	1	1	12	1	3	1	0	0	1	0	0	1	6	3	2014-10-08	0	1	2	2014-10-22	1	0	0	1			4	0	1	1	0	E	1	4	4	0		0	0
671	6		A	2015-01-28	41	3	2	10	0	2	5	4	0	1	0	0	1	7	3	2015-01-28	1	0
645	6	A	A	2015-01-07	32	1	3	12	0	1	2	1	0	1	0	0	1	8	2	2015-01-05	1	1	6	2015-01-21	1	0	0	1	2015-01-20		4	0	1	1	0	E	2	4	4	0	0	0	0
735	6	B	B	2015-03-25	28	1	1	10	0	3	2	1	0	1	0	0	1	7	4	2015-03-23	1	1	6	2015-04-08	1	0	0	1	2015-04-07		4	0	1	1	0	B	2	4	3	0	1	0	0
657	6	A	A	2015-01-14	24	3	3	11	0	1	3	1	1	1	0	0	1	6	0	2015-01-12	1	1	6	2015-01-28	1	0	0	1	2015-01-27		4	0	1	1	0	E	2	4	4	0	0	0	0
676	6	B	B	2015-02-04	37	3	3	12	3	1	2	0	1	1	0	0	1	6	4	2015-02-02	0	1	6	2015-02-18	1	0	0	1	2015-02-17		4	0	1	1	0	C	2	4	4	0		0	0
614	6	A	A	2014-11-12	28	3	3	14	2	1	1	0	0	1	0	0	1	7	0	2014-11-12	0	1	6	2014-11-26	1	0	0	1	2014-11-25		4	0	1	1	0	C	2	4	4	0		0	0
644	6	A	A	2015-01-07	21	3	3	12	3	1	4	3	0	1	0	0	1	7	2	2015-01-05	1	1	6	2015-01-21	1	0	0	1	2015-01-20		4	0	1	1	0	E	2	4	4	0		0	0
672	6	B	B	2015-01-28	18	3	2	10	1	1	1	0	0	1	0	0	1	5	6	2015-01-28	0	1	6	2015-02-18	0	0	0	1	2015-02-10		4	0	1	1	0	B	2	4	4			0
640	6	B	B	2014-11-26	26	1	4	12	3	2	2	0	0	1	1	0	1	6	3	2014-11-24	1	1	6	2014-12-10	1	0	0	1	2014-12-07		4	0	1	1	0	B	2	4	4	0	0	0	0
692	6	B	B	2015-02-11	24	1	1	11	2	3	1	0	0	1	0	0	1	8	4	2015-02-09	1	1	6	2015-02-25	1	0	0	1	2015-02-24		4	0	1	1	0	E	2	4	4	0		0	0
704	6	B	B	2015-02-25	25	1	1	11	0	3	3	1	1	1	0	0	1	7	5	2015-02-18	0	1	6	2015-03-11	1	0	0	1	2015-03-10		4	0	1	1	0	B	2	4	3	0	1	0	0
679	6		A	2015-02-04	23	3	3	12	2	1	3	1	1	1	0	0	1	8	2	2015-02-02	0	0
630	6	B	B	2014-11-19	31	1	3	8	3	3	3	2	0	1	0	0	0	6	0	2014-11-19	0	1	6	2014-12-03	1	0	0	1	2014-12-03	0	4	1	2	1	1	B	2	3	2	1	0	1	0
656	6	A	A	2015-01-14	27	1	2	11	0	1	2	0	1	1	0	0	1	7	0	2015-01-12	1	1	6	2015-01-28	1	0	0	1	2015-01-27		4	0	1	1	0	B	2	4	1	0	0	0	0
667	6	A	A	2015-01-28	18	3	2	15	1	3	1	0	0	1	0	0	0	6	0	2015-01-26	1	1	6	2015-02-11	1	0	0	1	2015-02-09		4	0	1	1	0	C	2	4	4	0	1	0	0
698	6	A	A	2015-02-18	18	3	3	10	1	1	1	0	0	1	0	0	1	5	4	2015-02-11	1	1	6	2015-03-04	1	0	0	1	2015-03-03		4	0	1	1	0	C	2	4	4	0		0	0
639	6	A	A	2014-11-26	34	3	3	11	0	1	7	6	0	1	0	0	0	6	0	2014-11-24	0	1	6	2014-12-10	1	0	0	1	2014-12-10		4	0	1	1	0	E	2	4	4	0	1	0	0
729	6	B	B	2015-03-18	20	1	3	11	0	3	2	1	0	1	0	0	1	6	0	2015-03-18	0	1	6	2015-04-08	1	0	0	1	2015-03-31		4	0	1	1	0	B	2	4	4	0		0	0
629	6	A	A	2014-11-19	24	3	3	11	1	1	2	1	0	1	0	0	1	7	0	2014-11-19	1	1	6	2014-12-03	1	0	0	1	2014-12-02		4	0	1	1	0	B	2	4	4	0		0	0
625	6	A	A	2014-11-19	21	3	3	14	1	1	1	0	0	1	0	0	1	6	0	2014-11-19	1	1	6	2014-12-03	1	0	1	1	2014-12-02		4	0	1	1	1	C	2	4	4	0		1	0
654	6	A	A	2015-01-14	29	1	1	11	2	3	3	1	0	1	1	0	1	5	5	2015-01-12	1	1	6	2015-01-28	1	0	0	1	2015-01-27		4	0	1	1	0	B	2	4	4	0		0	0
668	6	B	B	2015-01-28	30	4	2	10	3	2	3	1	0	2	0	0	1	6	5	2015-01-26	1	1	6	2015-02-11	1	0	0	1	2015-02-10		3	0	1	1	0	B	2	4	4	0		0	0
677	6	A	A	2015-02-04	33	3	3	12	0	1	2	1	0	1	0	0	1	8	4	2015-02-02	1	1	6	2015-02-18	1	0	0	1	2015-02-18		4	0	1	1	0	B	2	4	4	0		0	0
618	6		B	2014-11-12	26	1	4	11	0	1	3	2	0	1	0	0	0	5	5	2014-11-05	1	0
694	6	A	A	2015-02-11	19	1	1	12	1	3	2	0	1	1	0	0	1	8	3	2015-02-09	0	1	6	2015-02-25	1	0	0	1	2015-02-24		4	0	1	1	0	E	2	4	4	0	1	0	0
669	6	B	B	2015-01-28	18	3	3	12	1	1	1	0	0	1	0	0	1	6	0	2015-01-28	0	1	6	2015-02-11	1	0	0	1	2015-02-10		4	0	1	1	0	E	2	4	3	0		0	0
691	6		A	2015-02-11	33	1	1	11	2	1	3	1	1	1	0	0	1	8	5	2015-02-09	1	0
628	6	A	A	2014-11-19	26	1	1	10	2	3	4	2	0	2	0	0	1	5	0	2014-11-19	1	1	6	2014-12-03	1	0	0	1	2014-12-02		4	0	1	1	1	D	1	4	4	0	0	1	0
616	6	A	A	2014-11-12	26	1	4	12	0	1	2	1	0	1	0	0	0	6	0	2014-11-05	1	1	6	2014-11-26	1	0	0	1	2014-11-25		4	0	1	1	0	B	2	4	4	0		0	0
713	6	A	A	2015-03-04	28	3	2	11	0	1	2	0	1	1	0	0	0	7	6	2015-03-04	0	1	6	2015-04-01	1	0	0	1	2015-03-17		4	1	2	1	1	B	2	4	1	0		1	0
617	6	A	A	2014-11-12	38	1	4	13	3	1	4	2	0	1	1	0	1	6	0	2014-11-12	1	1	6	2014-11-27	1	0	0	1	2014-11-25		4	0	1	1	0	E	2	4	4	0		0	0
724	6	A	A	2015-03-11	35	3	2	11	0	1	4	1	1	1	1	0	1	6	2	2015-03-11	1	1	6	2015-03-25	1	0	0	1	2015-03-18	1	4	1	2	1	0	E	2	4	4	0		1	0
700	6	A	A	2015-02-18	19	1	1	12	0	1	1	0	0	1	0	0	1	6	3	2015-02-18	1	1	6	2015-03-04	1	0	0	1	2015-03-03		4	0	1	1	0	B	2	4	4	0		0	0
636	6	B	B	2014-11-26	41	3	3	10	0	1	6	4	0	1	1	0	1	6	2	2014-11-24	0	1	6	2014-12-10	1	0	0	1	2014-12-08		4	0	1	1	0	E	2	4	4	0	0	0	0
648	6		B	2015-01-07	47	1	1	11	2	3	4	2	1	1	0	0	0	6	6	2015-01-05	0	0
655	6	B	B	2015-01-14	28	1	1	10	2	3	3	0	1	1	1	0	1	7	0	2015-01-12	1	1	6	2015-01-28	1	0	0	1	2015-01-27	0	4	1	2	1	0	B	2	4	4	0		1	0
638	6	B	B	2014-11-26	32	1	4	12	2	3	3	1	0	2	0	0	1	7	0	2014-11-24	0	1	6	2014-12-10	1	0	0	1	2014-12-08		4	0	1	1	0	E	2	4	4	0		0	0
736	6	B	B	2015-03-25	20	3	3	12	2	2	2	1	0	1	0	0	1	6	0	2015-03-23	1	1	6	2015-04-08	1	0	0	1	2015-04-07		4	0	1	1	0	B	2	4	4	0	1	0	0
653	6	B	B	2015-01-14	35	1	1	11	2	3	3	2	0	1	0	0	1	6	0	2015-01-12	1	1	6	2015-01-28	1	0	0	1	2015-01-27	1	4	1	2	1	1	B	2	2	4	0	1	1	0
727	6	B	B	2015-03-18	25	1	4	13	2	3	2	1	0	1	0	0	1	6	0	2015-03-18	0	1	6	2015-04-01	1	0	0	1	2015-03-31		4	0	1	1	0	E	2	4	4	0		0	0
730	6		A	2015-03-18	24	1	4	9	0	3	3	1	0	2	0	0	1	6	4	2015-03-18	1	0
726	6	A	A	2015-03-18	28	1	4	12	2	3	3	1	0	2	0	0	1	6	1	2015-03-18	1	1	6	2015-04-01	1	0	0	1	2015-03-31		4	0	1	1	0	B	2	4	4	0	1	0	0
615	6	B	B	2014-11-12	40	1	4	10	3	1	3	2	0	1	0	0	1	6	0	2014-11-05	1	1	6	2014-11-26	0	0	0	1	2014-11-23		4	0	1	1	0	A		4	4			0
613	6	A	A	2014-11-12	21	1	3	13	1	1	1	0	0	1	0	0	1	6	3	2014-11-10	1	1	6	2014-11-26	1	1	0	1	2014-11-25		4	0	1	1	0	E	2	4	4	0		0	0
670	6	A	A	2015-01-28	34	1	4	10		3	6	5	0	1	0	0	0	6	5	2015-01-28	0	1	6	2015-02-11	1	0	0	1	2015-02-10		4	0	1	1	0	B	2	4	4	0		0	0
728	6	B	B	2015-03-18	26	1	1	12	0	3	3	1	0	2	0	0	1	6	0	2015-03-18	1	1	6	2015-04-08	1	0	0	1	2015-03-31		4	0	1	1	0	B	2	4	4	0		0	0
715	6		A	2015-03-04	22	1	1	12	2	3	2	0	1	1	0	0	1	8	5	2015-03-04	1	0
734	6		A	2015-03-25	35	1	4	12	0	1	1	0	0	1	0	0	0	5	2	2015-03-23	0	0
699	6	A	A	2015-02-18	30	3	3	10	0	2	5	3	1	1	0	0	1	6	0	2015-02-18	1	1	6	2015-03-04	1	0	0	1	2015-03-03		4	0	1	1	0	E	2	4	4	0		0	0
662	6		B	2015-01-21	29	4	3	12	3	1	3	2	0	1	0	0	1	6	0	2015-01-19	0	0
626	6		B	2014-11-19	36	1	3	12	0	1	4	2	1	1	0	0	1	6	0	2014-11-19	1	0
637	6	B	B	2014-11-26	36	3	3	12	3	3	3	2	0	1	0	0	1	7	3	2014-11-24	1	1	6	2014-12-10	1	0	0	1	2014-12-09		4	0	1	1	0	E	2	4	4	0		0	0
627	6	A	A	2014-11-19	32	1	3	11	0	1	3	2	0	1	0	0	0	6	0	2014-11-19	1	1	6	2014-12-03	1	0	0	1	2014-12-02		4	0	1	1	0	E	2	4	4	0		0	0
683	6	B	B	2015-02-05	19	3	3	12	1	1	1	0	0	1	0	0	1	4	2	2015-02-05	1	1	4	2015-03-09	1	0	0	1	2015-02-18		4	0	1	1	0	E	2	4	4			0
678	6	A	A	2015-02-04	38	1	3	12	2	1	3	2	0	1	0	0	0	6	3	2015-01-28	1	1	6	2015-02-18	0	0	0	1	2015-02-17		4	0	1	1	0	B	2	4	4			0
714	6	B	B	2015-03-04	23	3	2	9	3	3	1	0	0	1	0	0	0	6	3	2015-03-04	0	1	6	2015-03-18	1	0	0	1	2015-03-17		4	0	1	1	0	B	2	4	4	0		0	0
652	6	A	A	2015-01-14	27	1	1	12	0	3	1	0	0	1	0	0	1	6	5	2015-01-12	1	1	6	2015-01-28	1	0	0	1	2015-01-27		4	0	1	1	0	E	2	4	4	0		0	0
666	6	B	B	2015-01-28	24	1	1	15	1	1	3	1	0	2	0	0	1	6	5	2015-01-26	0	1	6	2015-02-11	1	0	0	1	2015-02-10		4	0	1	1	0	E	2	4	4	0		0	0
693	6	A	A	2015-02-11	33	3	3	12	0	1	4	2	1	1	0	0	1	6	0	2015-02-09	1	1	6	2015-02-25	1	0	0	1	2015-02-24		4	0	1	1	0	E	2	4	4	0		0	0
647	6	A	A	2015-01-07	32	1	4	7	2	3	3	2	0	1	0	0	0	7	0	2015-01-05	1	1	6	2015-01-21	1	0	0	1	2015-01-20		4	0	1	0	0	E	2	4	4	0		0	0
680	6	B	B	2015-02-04	28	3	3	12	0	1	2	1	0	1	0	0	1	6	0	2015-01-28	0	1	6	2015-02-18	1	0	0	1	2015-02-17		4	0	1	1	0	E	2	4	4	0		0	0
646	6	A	A	2015-01-07	22	1	3	7	3	3	2	0	1	1	0	0	1	6	0	2015-01-05	1	1	6	2015-01-21	1	0	0	1	2015-01-20		4	0	1	1	0	B	2	4	4	0	0	0	0
612	6	A	A	2014-11-12	30	3	3	10	0	2	4	2	0	2	0	0	1	5	0	2014-11-10	1	1	6	2014-11-26	1	0	0	1	2014-11-25		4	0	1	1	1	E	2	4	4	0		1	0
703	4	B	B	2015-02-23	42	3	3	10	3	1	3	2	0	1	0	0	1	6	4	2015-02-23	0	1	4	2015-03-09	1	0	0	1	2015-03-08		4	0	1	1	1	B	2	4	4	0		1	0
690	4	A	A	2015-02-10	25	1	1	15	1	1	1	0	0	1	0	0	1	4	3	2015-02-10	0	1	4	2015-02-24	1	0	0	1	2015-02-23		4	0	1	1	0	B	2	4	4	0		0	0
709	4	B	B	2015-03-03	39	1	1	10	0	1	5	1	3	1	0	0	1	7	2	2015-02-23	1	1	4	2015-03-17	1	0	0	1	2015-03-16		4	0	1	1	0	B	2	4	4	0		0	0
685	4	A	A	2015-02-09	32	1	1	12	2	3	3	2	0	1	0	0	1	8	2	2015-02-09	1	1	4	2015-02-23	1	0	0	1	2015-02-22		4	0	1	1	0	B	2	4	4	0		0	0
682	4	B	B	2015-02-05	33	1	1	11	0	3	3	2	0	1	0	0	1	5	6	2015-02-05	1	1	4	2015-02-19	1	0	0	1	2015-02-18		4	0	1	1	0	B	2	4	4	0		0	0
675	4	A	A	2015-02-03	32	1	1	12	3	3	2	0	1	1	0	0	0	8	1	2015-02-03	1	1	4	2015-02-17	1	0	0	1	2015-02-16		4	0	1	1	0	B	2	4	4	0		0	0
701	4	A	A	2015-02-23	28	1	3	11	0	1	4	3	0	1	0	0	1	8	2	2015-02-23	1	1	4	2015-03-09	1	0	0	1	2015-03-08		4	0	1	1	0	B	2	4	3	0		0	0
689	4	B	B	2015-02-09	38	1	1	8	0	1	9	6	0	1	2	0	0	6	0	2015-02-09	1	1	4	2015-02-23	1	0	0	1	2015-02-22		4	0	1	1	0	B	2	4	4	0	0	0	0
674	4	B	B	2015-02-03	38	1	4	9	2	1	5	4	0	1	0	0	1	5	6	2015-02-03	1	1	4	2015-02-17	1	0	0	1	2015-02-16		4	0	1	1	0	A		4	4	0		0	0
705	4	A	A	2015-02-26	25	3	2	11	3	1	3	1	1	1	0	0	1	8	2	2015-02-24	0	1	4	2015-03-12	1	0	0	1	2015-03-11		4	0	1	1	0	B	2	4	4	0		0	0
687	4	A	A	2015-02-09	29	1	1	12	2	3	1	0	0	1	0	0	1	7	3	2015-02-09	1	1	4	2015-02-23	1	0	0	1	2015-02-22		4	0	1	1	0	B	2	4	4	0		0	0
684	4		A	2015-02-09	20	3	3	12	2	1	2	1	0	1	0	0	0	8	4	2015-02-09	1	0
681	4	B	B	2015-02-05	21	1	1	11	0	3	2	1	0	1	0	0	1	6	4	2015-02-03	1	1	4	2015-02-19	1	0	0	1	2015-02-19		4	0	1	1	0	B	2	4	4	0		0	0
710	4	A	A	2015-03-03	30	1	1	12	0	3	5	2	1	2	0	0	1	6	6	2015-03-03	1	1	4	2015-03-17	1	0	0	1	2015-03-16		4	0	1	1	0	E	2	4	4	0		0	0
695	4	A	A	2015-02-16	20	1	1	15	1	1	1	0	0	1	0	0	1	8	2	2015-02-16	1	1	4	2015-03-23	0	0	0	1	2015-03-01		4	0	1	1	0	B	2	4	4			0
686	4	B	B	2015-02-09	21	3	3	12	3	1	1	0	0	1	0	0	1	4	2	2015-02-09	0	1	4	2015-02-23	1	0	0	1	2015-02-22		4	0	1	1	0	A		4	4	0		0	0
673	4		B	2015-02-03	28	3	3	10	3	3	3	0	2	1	0	0	0	4	5	2015-02-03	1	0
697	4	B	B	2015-02-17	28	1	1	11	3	3	3	2	0	1	0	0	1	8	0	2015-02-17	1	1	4	2015-03-03	1	0	0	1	2015-03-01		4	0	1	1	0	B	2	4	1	0		0	0
707	4	B	B	2015-03-02	32	3	3	10	0	1	4	1	2	1	0	0	1	4	3	2015-03-02	1	1	4	2015-03-16	1	0	0	1	2015-03-15		4	0	1	1	0	E	2	4	4	0		0	0
708	4		B	2015-03-02	20	1	1	12	2	1	2	0	0	2	0	0	1	8	1	2015-03-02	1	0
688	4	B	B	2015-02-09	31	1	4	8	0	1	4	3	0	1	0	0	1	5	0	2015-02-09	1	1	4	2015-02-23	1	0	0	1	2015-02-22		4	0	1	1	0	B	2	4	4	0		0	0
706	4	A	A	2015-02-26	35	3	3	10	3	1	9	5	0	1	3	0	1	6	0	2015-02-23	0	1	4	2015-03-12	1	0	0	1	2015-03-11		4	0	1	1	0	B	2	4	4	0		0	0
702	4	B	B	2015-02-23	24	1	1	12	1	3	1	0	0	1	0	0	1	5	0	2015-02-23	1	1	4	2015-03-09	1	0	0	1	2015-03-08		4	0	1	1	0	B	2	4	4	0		0	0
696	4	B	B	2015-02-17	41	1	1	13	3	1	5	4	0	1	0	0	1	8	0	2015-02-17	1	1	4	2015-03-03	1	0	0	1	2015-03-02		4	0	1	1	0	B	2	4	1	0		0	0
49	5	B	B	2014-11-18	31	1	1	12	0	3	3	2	0	1	0	0	1	7	2	2014-11-18	1	1	5	2014-12-02	1	0	0	1	2014-12-01		4	0	1	1	0	E	2	4	1	0		0	0
24	5	B	B	2014-11-04	33	1	1	11	3	3	4	2	0	1	1	0	1	6	5	2014-11-04	1	1	5	2014-11-17	1	0	0	1			4	0	1	1	0	E	2	4	1	0		0	0
782	5	B	B	2015-05-26	34	1	1	11	3	3	3	2	0	1	0	0	1	6	6	2015-05-26	1	1	5	2015-06-11	1	0	0	1	2015-06-10		4	0	1	1	0	B	2	4	4	0		0	0
120	5	B	B	2015-01-27	26	1	1	12	3	3	3	2	0	1	0	0	1	6	6	2015-01-27	0	1	5	2015-02-10	1	0	0	1	2015-02-09		4	0	1	1	0	E	2	4	4	0		0	0
73	5	B	B	2014-12-01	29	1	1	12	2	3	2	1	0	1	0	0	1	5	3	2014-12-01	1	1	5	2014-12-17	1	0	0	1	2014-12-17		4	0	1	1	0	B	2	4	4	0		0	0
121	5	A	A	2015-01-27	27	1	1	11	3	3	3	1	1	1	0	0	1	8	1	2015-01-27	0	1	5	2015-02-10	1	0	0	1	2015-02-09		4	0	1	1	0	B	2	4	4	0		0	0
769	5	B	B	2015-04-14	35	1	1	11	2	3	4	3	0	1	0	0	1	7	4	2015-04-14	1	1	5	2015-04-30	1	0	0	1	2015-04-27		4	0	1	1	0	B	2	4	3	0		0	0
190	5	B	B	2015-03-23	31	1	1	11	3	3	3	2	0	1	0	0	1	7	4	2015-03-23	1	1	5	2015-04-07	1	0	0	1	2015-04-06		4	0	1	1	0	B	2	4	4	0		0	0
154	5	B	B	2015-02-17	27	1	1	12	0	1	2	1	0	1	0	0	1	6	6	2015-02-17	1	1	5	2015-03-02	1	0	0	1	2015-03-02		3	0	1	1	0	B	2	4	2	0		0	0
170	5	A	A	2015-03-03	32	1	1	10	2	3	4	3	0	1	0	0	1	8	0	2015-03-03	1	1	5	2015-03-17	1	0	0	1	2015-03-16		3	0	1	1	0	C	2	4	1	0		0	0
770	5	B	B	2015-04-14	31	1	1	11	0	3	2	1	0	1	0	0	1	5	1	2015-04-14	1	1	5	2015-04-30	1	0	0	1	2015-04-27		4	0	1	1	0	B	2	4	4	0		0	0
157	5	A	A	2015-02-24	41	1	1	11	2	3	4	3	0	1	0	0	1	8	6	2015-02-24	0	1	5	2015-03-10	1	0	0	1	2015-03-09		4	0	1	1	0	B	2	4	3	0		0	0
787	5	A	A	2015-06-02	39	1	1	12	3	3	4	3	0	1	0	0	1	8	0	2015-06-02	0	1	5	2015-06-17	1	0	0	1	2015-06-15		4	0	1	1	0	B	2	4	4			0
173	5	B	B	2015-03-09	29	1	1	11	3	1	2	0	1	1	0	0	1	5	5	2015-03-09	1	1	5	2015-03-23	1	0	0	1	2015-03-22		3	0	1	1	0	B	1	4	3	0		0	0
147	5	B	B	2015-02-16	32	1	1	11	0	3	2	0	1	1	0	0	1	7	6	2015-02-16	0	1	5	2015-02-27	1	0	0	1	2015-02-26		4	0	1	1	0	B	2	4	4			0
104	5	B	B	2015-01-19	32	1	1	10	0	1	4	0	3	1	0	0	0	6	0	2015-01-19	1	1	5	2015-02-02	1	0	0	1	2015-02-01		4	0	1	1	0	B	1	4	4	0		0	0
25	5	A	A	2014-11-04	30	1	4	10	3	1	3	2	0	1	0	0	1	6	1	2014-11-04	1	1	5	2014-11-17	1	0	0	1			4	0	1	1	0	E	1	4	4	0		0	0
191	5		B	2015-03-23	29	1	1	11	3	1	3	1	1	1	0	0	1	8	1	2015-03-23	1	0
64	5	B	B	2014-11-25	33	1	1	12	3	3	4	3	0	1	0	0	1	8	1	2014-11-25	1	1	5	2014-12-10	1	0	0	1	2014-12-10		4	0	1	1	0	B	2	4	3	0		0	0
140	5	B	B	2015-02-10	37	1	1	12	3	3	3	1	1	1	0	0	0	7	1	2015-02-10	0	1	5	2015-02-27	1	0	0	1	2015-02-26	0	3	1	2	1	0	B	2	2	4	0	0	1	0
776	5	B	B	2015-05-04	34	1	1	9	3	3	4	3	0	1	0	0	1	7	5	2015-05-04	1	1	5	2015-05-18	1	0	0	1	2015-05-17		4	0	1	1	0	B	1	4	3	0		0	0
80	5	A	A	2015-01-06	39	1	1	11	0	1	4	0	3	1	0	0	1	5	6	2015-01-06	1	1	5	2015-01-21	1	0	0	1	2015-01-20		4	0	1	1	0	B	2	4	1	0		0	0
60	5		A	2014-11-25	39	1	1	11	3	1	3	2	0	1	0	0	1	8	4	2014-11-25	1	0
41	5	B	B	2014-11-17	30	1	1	12	1	3	5	4	0	1	0	0	1	5	0	2014-11-17	1	1	5	2014-12-02	1	1	0	1	2014-12-01	1	4	1	2	1	1	E	2	4	2	0		1	0
118	5	A	A	2015-01-27	34	1	1	11	0	1	4	3	0	1	0	0	1	7	6	2015-01-27	1	1	5	2015-02-10	1	0	0	1	2015-02-09		4	0	1	1	0	B	2	4	1	0		0	0
29	5	B	B	2014-11-11	43	1	1	5	0	3	5	4	0	1	0	0	1	6	2	2014-11-11	0	1	5	2014-11-24	1	0	0	1	2014-11-24		4	0	1	1	0	E	1	4	2	0		0	0
48	5	A	A	2014-11-18	26	1	1	12	2	3	2	0	1	1	0	0	1	8	4	2014-11-18	1	1	5	2014-12-02	1	0	0	1	2014-12-01	1	4	1	2	1	0	B	2	4	3	0		1	0
21	5	A	A	2014-11-04	29	1	1	11	3	3	2	1	0	1	0	0	1	8	2	2014-11-04	1	1	5	2014-11-17	1	0	0	1			4	0	1	1	0	E	1	4	4	0		0	0
103	5	B	B	2015-01-19	29	1	1	12	1	3	2	1	0	1	0	0	1	6	4	2015-01-19	1	1	5	2015-02-02	1	0	0	1	2015-02-01		4	0	1	1	0	B	1	4	2	0		0	0
199	5	A	A	2015-04-07	26	1	1	11	3	3	2	1	0	1	0	0	1	6	1	2015-04-07	1	1	5	2015-04-20	1	0	0	1	2015-04-19		4	0	1	1	0	B	2	4	4	0		0	0
92	5	A	A	2015-01-13	30	1	1	12	0	1	2	0	1	1	0	0	1	5	3	2015-01-13	0	1	5	2015-01-27	1	0	0	1	2015-01-26		4	0	1	1	0	B	2	4	4	0		0	0
159	5	B	B	2015-02-24	32	1	1	11	0	1	2	1	0	1	0	0	1	7	5	2015-02-24	1	1	5	2015-03-10	1	0	0	1	2015-03-09		4	0	1	1	0	B	2	4	4	0		0	0
95	5		B	2015-01-13	36	1	1	11	0	1	4	3	0	1	0	0	1	8	6	2015-01-13	0	0
779	5	B	B	2015-05-11	34	1	1	12	3	3	4	3	0	1	0	0	1	8	3	2015-05-11	1	1	5	2015-05-25	1	0	0	1	2015-05-24	1	3	1	2	1	1	B	1	4	3	0		1	0
185	5	A	A	2015-03-16	28	1	1	10	2	3	3	2	0	1	0	0	1	8	1	2015-03-16	1	1	5	2015-03-30	1	0	0	1	2015-03-29		3	0	1	1	0	B	2	4	1	0		0	0
766	5	A	A	2015-04-13	30	1	1	12	0	1	2	1	0	1	0	0	1	8	2	2015-04-13	1	1	5	2015-04-30	1	0	0	1	2015-04-26		3	0	1	1	0	B	2	4	4	0		0	0
195	5	A	A	2015-03-30	31	1	1	11	0	1	4	0	2	1	1	0	1	7	6	2015-03-30	0	1	5	2015-04-13	1	0	0	1	2015-04-13		4	0	1	1	0	B	2	4	4	0		0	0
136	5	B	B	2015-02-09	36	1	1	11	3	3	4	2	1	1	0	0	1	7	5	2015-02-09	0	1	5	2015-02-24	1	0	0	1	2015-02-23	1	3	1	2	1	0	B	2	3	4	0		1	0
108	5	A	A	2015-01-19	33	1	1	11	0	1	3	2	0	1	0	0	1	8	4	2015-01-19	1	1	5	2015-02-02	1	0	0	1	2015-02-01		4	0	1	1	0	E	1	4	4	0		0	0
87	5	A	A	2015-01-12	36	1	1	11	0	1	5	2	0	1	2	0	1	5	3	2015-01-12	1	1	5	2015-01-26	1	0	0	1	2015-01-23		4	0	1	1	0	B	2	4	3	0		0	0
152	5	A	A	2015-02-17	33	1	1	12	2	1	3	2	0	1	0	0	1	7	2	2015-02-17	1	1	5	2015-03-02	1	0	0	1	2015-03-02		3	0	1	1	0	B	2	4	1	0		0	0
50	5		B	2014-11-18	27	1	1	10	2	1	2	0	1	1	0	0	1	6	3	2014-11-18	1	0
156	5	A	A	2015-02-23	32	1	1	12	1	1	3	2	0	1	0	0	1	8	3	2015-02-23	0	1	5	2015-03-16	1	0	0	1	2015-03-09		4	0	1	1	0	B	2	4	4	0		0	0
200	5	B	B	2015-04-07	30	1	4	10	3	1	3	2	0	1	0	0	1	6	1	2015-04-07	0	1	5	2015-04-20	1	0	0	1	2015-04-19		4	0	1	1	0	B	2	4	4	0		0	0
33	5	A	A	2014-11-11	30	1	1	11	0	3	4	3	0	1	0	0	1	8	3	2014-11-11	1	1	5	2014-11-24	1	0	0	1	2014-11-24		4	0	1	1	0	B	1	4	1	0		0	0
34	5	A	A	2014-11-11	31	1	1	12	3	1	2	1	0	1	0	0	1	5	5	2014-11-11	1	1	5	2014-11-24	1	0	0	1	2014-11-24		4	0	1	1	0	B	1	4	4	0		0	0
138	5	A	A	2015-02-09	26	1	1	11	3	3	1	0	0	1	0	0	1	7	4	2015-02-09	0	1	5	2015-02-27	1	0	0	1	2015-02-26		4	0	1	1	0	B	2	4	4	0		0	0
773	5	A	A	2015-04-20	28	1	1	12	2	1	2	1	0	1	0	0	1	8	6	2015-04-20	0	1	5	2015-05-05	1	0	0	1	2015-05-03		4	0	1	1	0	B	2	4	4	0		0	0
777	5	A	A	2015-05-04	28	1	1	12	3	3	2	1	0	1	0	0	0	6	1	2015-05-04	1	1	5	2015-05-18	1	0	0	1	2015-05-17		4	0	1	1	0	A		4	4	0		0	0
763	5	A	A	2015-04-13	28	1	1	11	3	3	4	3	0	1	0	0	1	5	1	2015-04-13	0	1	5	2015-04-30	1	0	0	1	2015-04-26		4	0	1	1	0	C	2	4	4	0		0	0
46	5		B	2014-11-18	26	1	1	12	0	1	3	1	1	1	0	0	1	7	3	2014-11-18	1	0
105	5	A	A	2015-01-19	27	1	1	11	0	3	3	0	2	1	0	0	0	5	3	2015-01-19	0	1	5	2015-02-02	1	0	0	1	2015-02-02		4	0	1	1	0	E	1	4	4	0		0	0
134	5	B	B	2015-02-09	32	1	1	12	3	3	2	0	1	1	0	0	1	5	0	2015-02-09	0	1	5	2015-02-24	1	0	0	1	2015-02-23		4	0	1	1	0	B	2	4	4	0		0	0
168	5	A	A	2015-03-03	36	1	1	12	3	1	4	3	0	1	0	0	1	5	5	2015-03-03	0	1	5	2015-03-17	1	0	0	1	2015-03-16		3	0	1	1	0	B	2	4	2	0		0	0
58	5	B	B	2014-11-24	29	1	1	11	2	3	4	3	0	1	0	0	1	9	0	2014-11-24	1	1	5	2014-12-08	1	0	0	1	2014-12-08		4	0	1	1	0	B	2	4	1	0		0	0
45	5	A	A	2014-11-18	35	1	1	11	2	3	2	0	1	1	0	0	1	7	4	2014-11-18	1	1	5	2014-12-02	1	0	0	1	2014-12-01		4	0	1	1	0	E	2	4		0		0	0
176	5	A	A	2015-03-09	30	1	1	12	2	1	2	1	0	1	0	0	1	6	0	2015-03-09	1	1	5	2015-03-23	1	0	0	1	2015-03-22		4	0	1	1	0	B	1	4	3	0		0	0
181	5	A	A	2015-03-10	35	1	1	11	0	1	2	1	0	1	0	0	1	5	2	2015-03-10	1	1	5	2015-03-24	1	0	0	1	2015-03-23		4	0	1	1	0	B	2	4	4	0		0	0
91	5	B	B	2015-01-12	26	1	1	11	2	3	3	2	0	1	0	0	1	6	4	2015-01-12	1	1	5	2015-01-26	1	0	0	1	2015-01-26		4	0	1	1	0	E	1	4	1	0		0	0
88	5	A	A	2015-01-12	33	1	1	10	3	3	4	3	0	1	0	0	1	8	2	2015-01-12	1	1	5	2015-01-26	1	0	0	1	2015-01-25		4	0	1	1	0	E	1	4	4	0		0	0
188	5	A	A	2015-03-17	26	1	1	11	0	3	3	1	1	1	0	0	1	6	0	2015-03-17	0	1	5	2015-03-31	1	0	0	1	2015-03-30		3	0	1	1	0	E	1	4	4	0		0	0
160	5	A	A	2015-02-24	39	1	1	11	2	3	4	0	3	1	0	0	1	8	6	2015-02-24	1	1	5	2015-03-10	1	0	0	1	2015-03-09		4	0	1	1	0	B	2	4	4	0		0	0
146	5	B	B	2015-02-16	34	1	1	12	3	3	3	0	2	1	0	0	1	8	0	2015-02-16	0	1	5	2015-02-27	1	0	0	1	2015-02-27	0	3	1	2	1	0	B	2	4	4	0		1	0
153	5	B	B	2015-02-17	29	1	1	11	3	1	4	3	0	1	0	0	1	7	5	2015-02-17	0	1	5	2015-03-02	1	0	0	1	2015-03-02		3	0	1	1	0	B	2	4	1	0		0	0
778	5	A	A	2015-05-11	25	1	1	12	0	3	2	1	0	1	0	0	0	8	0	2015-05-11	1	1	5	2015-06-11	1	0	0	1	2015-05-24		4	0	1	1	0	B	2	4	3	0		0	0
150	5	B	B	2015-02-16	28	1	1	12	3	3	2	0	1	1	0	0	1	7	3	2015-02-16	1	1	5	2015-02-27	1	0	0	1	2015-02-27		4	0	1	1	0	B	2	4	3			0
127	5		B	2015-02-03	39	1	1	12	2	3	3	1	1	1	0	0	1	7	3	2015-02-03	0	0
788	5	B	B	2015-06-09	28	1	1	14	0	1	2	1	0	1	0	0	1	5	6	2015-06-09	1	1	5	2015-06-23	1	0	0	1	2015-06-22		4	0	1	1	0	B	2	4	4	0		0	0
42	5	A	A	2014-11-17	25	1	1	11	0	3	2	1	0	1	0	0	1	9	0	2014-11-17	1	1	5	2014-12-01	1	0	0	1	2014-11-30		4	0	1	1	0	E	2	4	3	0		0	0
789	5	A	A	2015-06-09	32	1	1	13	1	3	3	1	0	1	1	0	1	6	3	2015-06-09	1	1	5	2015-06-23	1	0	0	1	2015-06-23		4	0	1	1	0	B	2	4	4	0		0	0
57	5	A	A	2014-11-24	38	1	1	12	0	1	3	2	0	1	0	0	1	5	3	2014-11-24	1	1	5	2014-12-08	1	0	0	1	2014-12-06		3	0	1	1	0	B	2	4	2	0		0	0
126	5	A	A	2015-02-03	36	1	1	11	0	1	3	2	0	1	0	0	1	8	3	2015-02-03	1	1	5	2015-02-17	1	0	0	1	2015-02-16		4	0	1	1	0	B	2	4	4	0		0	0
179	5	B	B	2015-03-10	31	1	1	11	2	1	4	2	0	2	0	0	1	4	5	2015-03-10	1	1	5	2015-03-23	1	0	0	1	2015-03-23		4	0	1	1	0	B	1	4	4	0		0	0
113	5	B	B	2015-01-20	29	1	1	11	3	1	3	2	0	1	0	0	1	7	1	2015-01-20	0	1	5	2015-02-03	1	0	0	1	2015-02-02		4	0	1	1	0	B	2	4	4	0		0	0
28	5	B	B	2014-11-10	37	1	1	12	0	1	3	1	1	1	0	0	1	6	6	2014-11-10	1	1	5	2014-11-25	1	0	0	1	2014-11-25		4	0	1	1	0	B	1	4	1	0		0	0
197	5	B	B	2015-03-31	29	1	1	10	0	1	3	1	1	1	0	0	1	9	0	2015-03-31	1	1	5	2015-04-14	1	0	0	1	2015-04-13		4	0	1	1	0	B	2	4	3	0		0	0
54	5	A	A	2014-11-24	29	1	1	8	2	3	4	2	1	1	0	0	1	7	4	2014-11-24	1	1	5	2014-12-15	1	0	0	1	2014-12-07		4	0	1	1	0	B	2	4	3	0		0	0
40	5	B	B	2014-11-17	43	1	1	11	2	1	4	3	0	1	0	0	0	8	0	2014-11-17	0	1	5	2014-12-01	1	0	0	1	2014-12-01		3	0	1	1	0	B	3	4	3	0		0	0
106	5		A	2015-01-19	38	1	1	12	2	3	4	0	2	1	0	1	1	8	5	2015-01-19	1	0
110	5	B	B	2015-01-20	28	1	1	11	0	3	3	2	0	1	0	0	1	8	6	2015-01-20	0	1	5	2015-02-03	1	0	0	1	2015-02-02		4	0	1	1	0	B	2	4	4	0		0	0
161	5	B	B	2015-02-24	25	1	1	11	2	3	2	1	0	1	0	0	1	8	1	2015-02-24	0	1	5	2015-03-10	1	0	0	1	2015-03-08		4	0	1	1	0	B	2	4	3	0		0	0
32	5	B	B	2014-11-11	28	1	1	12	2	3	2	1	0	1	0	0	1	8	5	2014-11-11	1	1	5	2014-11-24	1	0	0	1	2014-11-23		4	0	1	1	0	E	1	4	4	0		0	0
139	5		A	2015-02-09	26	1	1	10	3	3	2	1	0	1	0	0	1	7	5	2015-02-09	1	0
59	5		B	2014-11-25	43	1	1	4	0	3	5	4	0	1	0	0	1	8	4	2014-11-25	1	0
178	5	A	A	2015-03-10	26	1	1	12	2	1	2	0	1	1	0	0	1	6	4	2015-03-10	1	1	5	2015-03-24	1	0	0	1	2015-03-23		4	0	1	1	0	B	2	4	4	0		0	0
56	5	B	B	2014-11-24	36	1	1	9	0	3	4	3	0	1	0	0	1	8	5	2014-11-24	1	1	5	2014-12-08	1	0	0	1	2014-12-07		4	0	1	1	0	B	2	4	1	0		0	0
47	5	B	B	2014-11-18	39	1	1	11	0	3	3	2	0	1	0	0	0	6	6	2014-11-18	1	1	5	2014-12-02	1	0	0	1	2014-12-01		4	0	1	1	0	B	2	4	1	0		0	0
149	5	A	A	2015-02-16	28	1	1	13	1	3	2	1	0	1	0	0	1	5	5	2015-02-16	0	1	5	2015-02-27	1	0	0	1	2015-02-27		3	0	1	1	0	B	2	4	4			0
768	5	A	A	2015-04-14	26	1	1	14	2	1	3	2	0	1	0	0	1	5	0	2015-04-14	0	1	5	2015-04-30	1	0	0	1	2015-04-27		3	0	1	1	0	B	2	4	4	0		0	0
89	5	B	B	2015-01-12	29	1	1	12	3	3	3	1	0	1	1	0	1	7	2	2015-01-12	1	1	5	2015-01-26	1	0	0	1	2015-01-25		4	0	1	1	0	B	2	4	1	0		0	0
111	5	A	A	2015-01-20	38	1	1	12	3	3	2	0	1	1	0	0	0	4	5	2015-01-20	0	1	5	2015-02-03	1	0	0	1	2015-02-02		4	0	1	1	0	B	2	4	4	0		0	0
30	5	B	B	2014-11-11	30	1	1	12	0	1	2	0	1	1	0	0	1	9	0	2014-11-11	1	1	5	2014-11-24	1	0	0	1	2014-11-24		4	0	1	1	0	B	1	4	3	0		0	0
175	5	B	B	2015-03-09	36	1	1	11	0	3	2	1	0	1	0	0	1	5	5	2015-03-09	0	1	5	2015-03-23	1	0	0	1	2015-03-22	0	3	1	2	1	0	B	2	4	3	0		1	0
39	5	B	B	2014-11-17	30	1	1	11	0	3	2	0	1	1	0	0	1	7	0	2014-11-17	1	1	5	2014-12-01	1	0	0	1	2014-11-30		4	0	1	1	0	E	1	4	4	0		0	0
158	5	A	A	2015-02-24	28	1	1	12	2	1	3	2	0	1	0	0	1	6	6	2015-02-24	1	1	5	2015-03-10	1	0	0	1	2015-03-09		4	0	1	1	0	B	2	4	2	0		0	0
781	5	A	A	2015-05-26	33	1	1	12	3	3	3	2	0	1	0	0	1	6	3	2015-05-26	1	1	5	2015-06-11	1	0	0	1	2015-06-08		4	0	1	1	0	B	2	4	3	0		0	0
61	5		B	2014-11-25	29	1	1	12	0	3	3	0	2	1	0	0	1	5	1	2014-11-25	1	0
74	5	A	A	2014-12-01	38	1	1	12	3	3	5	3	1	1	0	0	1	7	0	2014-12-01	1	1	5	2014-12-17	1	0	0	1	2014-12-16		3	0	1	1	0	B	2	4	4	0		0	0
186	5	A	A	2015-03-17	28	1	1	11	2	3	3	2	0	1	0	0	1	8	4	2015-03-17	1	1	5	2015-03-31	1	0	0	1	2015-03-30		3	0	1	1	0	E	1	4	3	0		0	0
102	5	B	B	2015-01-19	32	1	1	11	2	1	2	0	1	1	0	0	1	9	0	2015-01-19	1	1	5	2015-02-02	1	0	0	1	2015-02-01		4	0	1	1	0	B	1	4	3	0		0	0
177	5	B	B	2015-03-09	27	1	1	12	0	3	3	0	2	1	0	0	1	8	4	2015-03-09	1	1	5	2015-03-24	1	0	0	1	2015-03-22		4	0	1	1	0	B	2	4	1	0		0	0
193	5	B	B	2015-03-23	29	1	1	11	3	3	2	1	0	1	0	0	1	7	4	2015-03-23	1	1	5	2015-04-07	1	0	0	1	2015-04-05		3	0	1	1	0	B	2	4	3	0		0	0
192	5	A	A	2015-03-23	27	1	1	12	2	1	3	1	0	1	1	0	1	8	0	2015-03-23	1	1	5	2015-04-07	1	0	0	1	2015-04-06		3	0	1	1	0	B	1	4	1	0		0	0
55	5	A	A	2014-11-24	28	1	1	11	0	1	1	0	0	1	0	0	1	7	1	2014-11-24	1	1	5	2014-12-08	1	0	0	1	2014-12-08	0	4	1	2	1	1	B	2	2	1	1		1	1
783	5	B	B	2015-05-26	40	1	1	12	0	1	3	2	0	1	0	0	1	7	0	2015-05-26	1	1	5	2015-06-17	1	0	0	1	2015-06-08		4	0	1	1	0	B	2	4	2	0	0	0	0
180	5	B	B	2015-03-10	41	1	1	11	0	3	3	2	0	1	0	0	1	7	3	2015-03-10	1	1	5	2015-03-24	1	0	0	1	2015-03-23	1	3	1	2	1	0	B	2	4	1	0		1	0
187	5	A	A	2015-03-17	26	1	1	12	0	3	2	0	1	1	0	0	1	7	5	2015-03-17	0	1	5	2015-03-31	1	0	0	1	2015-03-30		3	0	1	1	0	B	1	4	4	0		0	0
786	5	B	B	2015-06-02	28	1	1	12	3	3	2	1	0	1	0	0	1	8	3	2015-06-02	1	1	5	2015-06-17	1	0	0	1	2015-06-15		4	0	1	1	1	E	2	3	2	0		1	0
775	5	B	B	2015-05-04	28	1	1	11	3	3	6	4	0	1	1	0	1	7	4	2015-05-04	1	1	5	2015-05-18	1	0	0	1	2015-05-17		4	0	1	1	0	B	1	4	4	0		0	0
135	5	B	B	2015-02-09	26	1	1	11		3	2	1	0	1	0	0	1	7	1	2015-02-09	0	1	5	2015-02-24	1	0	0	1	2015-02-23		4	0	1	1	0	B	2	4	1	0		0	0
43	5	B	B	2014-11-18	37	1	1	12	2	3	3	1	1	1	0	0	1	7	6	2014-11-18	1	1	5	2014-12-02	1	0	0	1	2014-12-01		4	0	1	1	0	E	2	4	1	0		0	0
22	5	B	B	2014-11-04	28	1	1	13	1	1	4	2	0	1	1	0	1	5	5	2014-11-04	1	1	5	2014-11-17	1	0	0	1	2014-11-17		4	0	1	1	0	E	1	4	2	0		0	0
94	5	B	B	2015-01-13	38	1	1	12	2	3	3	2	0	1	0	0	1	7	5	2015-01-13	1	1	5	2015-01-27	1	0	0	1	2015-01-26		4	0	1	1	0	B	2	4	2	0		0	0
184	5	B	B	2015-03-16	28	1	1	10	0	3	3	0	2	1	0	0	1	8	0	2015-03-16	1	1	5	2015-03-30	1	0	0	1	2015-03-29		4	0	1	1	0	B	2	4	4	0		0	0
31	5	A	A	2014-11-11	26	1	1	11	2	3	3	2	0	1	0	0	1	7	3	2014-11-11	1	1	5	2014-11-24	1	0	0	1	2014-11-24		4	0	1	1	0	E	1	4	4	0		0	0
772	5	B	B	2015-04-20	32	1	1	13	3	3	4	2	0	1	1	0	1	7	3	2015-04-20	1	1	5	2015-05-04	1	0	0	1	2015-05-02		4	0	1	1	1	B	1	4	4	0		1	0
167	5	B	B	2015-03-02	25	1	1	11	0	3	3	2	0	1	0	0	1	8	0	2015-03-02	0	1	5	2015-03-16	1	0	0	1	2015-03-14		4	0	1	1	0	B	2	4	1	0		0	0
81	5	B	B	2015-01-06	30	1	1	11	0	1	2	0	1	1	0	0	1	5	4	2015-01-06	0	1	5	2015-01-21	1	0	0	1	2015-01-20		4	0	1	1	0	B	2	4	2	0		0	0
196	5	A	A	2015-03-31	32	1	1	12	3	3	3	0	1	1	1	0	1	5	5	2015-03-31	1	1	5	2015-04-14	1	0	0	1	2015-04-13		3	0	1	1	0	B	2	4	4	0		0	0
765	5	A	A	2015-04-13	32	1	1	12	2	3	2	1	0	1	0	0	1	8	6	2015-04-13	0	1	5	2015-04-30	1	0	0	1	2015-04-27		3	0	1	1	0	B	2	4	3	0		0	0
62	5	A	A	2014-11-25	31	1	1	10	2	3	5	3	0	1	1	0	1	7	4	2014-11-25	1	1	5	2014-12-10	1	0	0	1	2014-12-10		4	0	1	1	0	B	2	4	3	0		0	0
771	5	A	A	2015-04-20	25	1	1	11	2	1	3	2	0	1	0	0	1	8	6	2015-04-20	1	1	5	2015-05-04	1	0	0	1	2015-05-03		4	0	1	1	0	B	2	4	4	0		0	0
166	5	B	B	2015-03-02	29	1	1	11	0	1	2	1	0	1	0	0	1	8	2	2015-03-02	0	1	5	2015-03-16	1	0	0	1	2015-03-15	1	3	1	2	1	0	B	2	4	1	0		1	0
72	5	B	B	2014-12-01	25	1	1	13	1	3	2	1	0	1	0	0	0	7	0	2014-12-01	1	1	5	2014-12-17	1	0	0	1	2014-12-17		4	0	1	1	0	B	2	4	4	0		0	0
65	5		B	2014-11-25	36	1	1	12	2	1	5	4	0	1	0	0	1	8	6	2014-11-25	1	0
761	5	B	B	2015-04-13	41	1	1	12	0	1	3	2	0	1	0	0	1	6	5	2015-04-13	1	1	5	2015-04-30	1	0	0	1	2015-04-26		4	0	1	1	0	B	2	4	4	0		0	0
198	5	A	A	2015-04-07	35	1	1	10	0	3	2	1	0	1	0	0	1	6	5	2015-04-07	1	1	5	2015-04-20	1	0	0	1	2015-04-19		3	0	1	1	0	B	2	4	4	0		0	0
117	5	B	B	2015-01-26	31	1	1	11	3	3	3	1	0	1	1	0	1	8	5	2015-01-26	1	1	5	2015-02-09	1	0	0	1	2015-02-08	0	4	1	2	1	0	B	1	4	4	0		1	0
125	5	A	A	2015-02-03	25	1	1	13	1	1	1	0	0	1	0	0	1	8	2	2015-02-03	0	1	5	2015-02-17	1	0	0	1	2015-02-16		4	0	1	1	0	E	2	4	3	0		0	0
171	5	B	B	2015-03-03	41	1	1	13	0	1	3	1	1	1	0	0	1	8	1	2015-03-03	1	1	5	2015-03-17	1	0	0	1	2015-03-16		3	0	1	1	0	C	2	4	4	0		0	0
63	5	A	A	2014-11-25	29	1	1	12	2	1	2	1	0	1	0	0	1	5	4	2014-11-25	1	1	5	2014-12-10	1	0	0	1	2014-12-10		4	0	1	1	0	B	2	4	1	0		0	0
142	5	A	A	2015-02-10	38	1	1	12	2	3	5	3	0	2	0	0	1	7	6	2015-02-10	1	1	5	2015-02-27	1	0	0	1	2015-02-27		4	0	1	1	0	B	2	4	3			0
90	5	B	B	2015-01-12	28	1	1	12	2	1	2	1	0	1	0	0	1	8	4	2015-01-12	1	1	5	2015-01-26	1	0	0	1	2015-01-26		4	0	1	1	0	E	1	4	4	0		0	0
174	5	B	B	2015-03-09	25	1	1	12	2	3	2	0	1	1	0	0	1	8	0	2015-03-09	1	1	5	2015-03-23	1	0	0	1	2015-03-22		3	0	1	1	0	B	1	4	1	0		0	0
169	5	A	A	2015-03-03	31	1	1	12	2	1	2	1	0	1	0	0	0	7	3	2015-03-03	1	1	5	2015-04-07	1	0	0	1	2015-03-16		4	0	1	1	0	B	2	4	1	0		0	0
70	5	A	A	2014-12-01	29	1	1	12	2	3	2	0	1	1	0	0	1	6	1	2014-12-01	1	1	5	2014-12-17	1	0	0	1	2014-12-16		4	0	1	1	0	B	2	4	4	0		0	0
172	5	A	A	2015-03-03	27	1	1	12	2	1	2	1	0	1	0	0	1	5	6	2015-03-03	1	1	5	2015-03-17	1	0	0	1	2015-03-16		3	0	1	1	0	B	2	4	2	0		0	0
124	5	B	B	2015-02-02	31	1	1	12	2	1	3	2	0	1	0	0	1	7	1	2015-02-02	0	1	5	2015-02-16	1	0	0	1	2015-02-15		3	0	1	1	0	B	2	4	4	0		0	0
189	5	A	A	2015-03-17	28	1	1	11	2	1	4	2	0	1	1	0	1	7	3	2015-03-17	0	1	5	2015-03-31	1	0	0	1	2015-03-30		4	0	1	1	0	B	1	4	4	0		0	0
107	5	A	A	2015-01-19	34	1	1	13	0	1	2	1	0	1	0	0	1	8	2	2015-01-19	0	1	5	2015-02-02	1	0	0	1	2015-01-31		4	0	1	1	0	B	2	4	4	0		0	0
23	5	B	B	2014-11-04	28	1	1	12	3	1	3	2	0	1	0	0	1	6	0	2014-11-04	1	1	5	2014-11-17	1	0	0	1			4	0	1	1	0	E	1	4	3	0		0	0
141	5	A	A	2015-02-10	34	1	1	11	3	1	2	1	0	1	0	0	0	5	5	2015-02-10	1	1	5	2015-02-27	1	0	0	1	2015-02-24		4	0	1	1	0	B	2	4	4			0
119	5	A	A	2015-01-27	26	1	1	11	3	3	2	1	0	1	0	0	1	6	5	2015-01-27	1	1	5	2015-02-10	1	0	0	1	2015-02-09		4	0	1	1	0	E	1	4	4	0		0	0
93	5	A	A	2015-01-13	33	1	1	12	3	3	2	0	1	1	0	0	1	7	3	2015-01-13	0	1	5	2015-01-27	1	0	0	1	2015-01-26		4	0	1	1	0	B	2	4	1	0		0	0
148	5	A	A	2015-02-16	33	1	1	12	2	3	4	3	0	1	0	0	1	9	0	2015-02-16	0	1	5	2015-02-27	1	0	0	1	2015-02-26	1	3	1	2	1	0	B	2	4	4	0		1	0
137	5	A	A	2015-02-09	28	1	1	12	2	3	2	0	1	1	0	0	1	6	4	2015-02-09	0	1	5	2015-02-24	1	0	0	1	2015-02-24		4	0	1	1	0	B	2	4	4	0		0	0
764	5	B	B	2015-04-13	28	1	1	11	3	1	2	1	0	1	0	0	1	8	4	2015-04-13	1	1	5	2015-04-30	1	0	0	1	2015-04-26		4	0	1	1	0	B	2	4	4	0		0	0
182	5	B	B	2015-03-10	26	1	1	11	3	3	3	2	0	1	0	0	1	9	0	2015-03-10	0	1	5	2015-03-24	1	0	0	1	2015-03-23	1	4	1	2	1	0	B	2	3	1	0		1	0
774	5	A	A	2015-04-20	34	1	1	12	3	3	3	2	0	1	0	0	1	8	6	2015-04-20	1	1	5	2015-05-04	1	0	0	1	2015-05-03		4	0	1	1	0	B	2	4	4	0		0	0
785	5	A	A	2015-06-02	34	1	1	11	3	3	4	2	1	1	0	0	1	7	2	2015-06-02	1	1	5	2015-06-15	1	0	0	1	2015-06-15		3	0	1	1	0	B	2	4	2	0		0	0
790	5	A	A	2015-06-09	28	1	1	10	0	3	3	2	0	1	0	0	1	9	0	2015-06-09	1	1	5	2015-06-23	1	0	0	1	2015-06-22		4	0	1	1	0	B	2	4	4	0		0	0
109	5		B	2015-01-20	27	1	1	10	2	3	2	1	0	1	0	0	1	8	6	2015-01-20	0	0
44	5	A	A	2014-11-17	36	1	1	12	2	1	5	2	2	1	0	0	1	7	4	2014-11-17	1	1	5	2014-12-01	1	0	0	1	2014-12-01		4	0	1	1	0	E	2	4	4	0		0	0
27	5	A	A	2014-11-10	25	1	1	12	3	1	2	1	0	1	0	0	1	5	4	2014-11-10	0	1	5	2014-11-25	1	0	0	1	2014-11-25		4	0	1	1	0	E	1	4	1	0		0	0
26	5	A	A	2014-11-10	37	1	1	12	3	3	4	3	0	1	0	0	0	7	4	2014-11-10	1	1	5	2014-11-24	1	0	0	1	2014-11-24		4	0	1	1	0	B	1	4	1	0		0	0
151	5	B	B	2015-02-17	37	1	1	13	3	1	5	2	2	1	0	0	1	8	3	2015-02-17	0	1	5	2015-03-02	1	0	0	1	2015-03-02	1	3	1	2	1	0	B	2	4	1	0		1	0
128	5	B	B	2015-02-03	30	1	1	12	2	1	3	2	0	1	0	0	1	8	0	2015-02-03	0	1	5	2015-02-17	1	0	0	1	2015-02-16		3	0	1	1	0	B	2	4	3	0		0	0
143	5	B	B	2015-02-10	24	1	1	11	0	3	2	1	0	1	0	0	1	6	2	2015-02-10	0	1	5	2015-02-27	1	0	0	1	2015-02-26		4	1	3	0	1	B	2	3	4	0		1	0
194	5	A	A	2015-03-30	25	1	1	11	3	3	2	0	1	1	0	0	1	7	4	2015-03-30	1	1	5	2015-04-14	1	0	0	1	2015-04-12		4	0	1	1	0	B	2	4	4	0		0	0
784	5	B	B	2015-06-02	29	1	1	11	0	1	2	0	1	1	0	0	0	9	0	2015-06-02	1	1	5	2015-06-15	1	0	0	1	2015-06-15		4	0	1	1	0	B	2	4	4	0		0	0
767	5	A	A	2015-04-14	41	1	1	11	3	3	3	2	0	1	0	0	1	6	2	2015-04-14	1	1	5	2015-04-30	1	0	0	1	2015-04-27		4	0	1	1	0	B	2	4	4	0		0	0
112	5	B	B	2015-01-20	31	1	1	12	1	1	3	1	1	1	0	0	1	7	0	2015-01-20	1	1	5	2015-02-03	1	0	0	1	2015-02-02		4	0	1	1	0	B	1	4	1	0		0	0
71	5		B	2014-12-01	29	1	1	12	0	1	2	0	1	1	0	0	1	8	1	2014-12-01	1	0
780	5	A	A	2015-05-11	32	1	4	11	0	3	5	3	0	1	1	0	1	8	0	2015-05-11	1	1	5	2015-05-25	1	0	0	1	2015-05-25		3	0	1	1	0	B	3	4	2	0		0	0
762	5	B	B	2015-04-13	26	1	1	12	0	1	3	2	0	1	0	0	1	7	5	2015-04-13	0	1	5	2015-04-30	1	0	0	1	2015-04-26		4	0	1	1	0	B	2	4	4	0		0	0
183	5	B	B	2015-03-16	33	1	1	12	2	3	6	5	0	1		0	1	9	0	2015-03-16	1	1	5	2015-03-30	1	0	0	1	2015-03-30		4	0	1	1	0	B	2	4	1	0		0	0
641	4	B	B	2014-12-01	23	1	1	9	0	1	4	2	0	2	0	0	1	5	0	2014-11-24	1	1	4	2014-12-17	0	0	0	1	2014-12-14		4	0	1	1	0	E	2	4	4			0
619	4	B	B	2014-11-17	22	3	3	13	3	1	2	1	0	1	0	0	1	5	0	2014-11-12	0	1	4	2014-12-01	1	0	0	1	2014-11-30		4	0	1	1	0	B	2	4	4	0		0	0
719	4	B	B	2015-03-10	36	3	2	12	3	1	5	4	0	1	0	0	1	4	5	2015-03-10	0	1	4	2015-03-31	0	0	0	1	2015-03-23		4	0	1	1	0	B	2	4	4			0
601	4	B	B	2014-11-10	24	1	1	13	1	1	2	1	0	1	0	0	1	6	4	2014-11-03	1	1	4	2014-11-24	1	0	0	1	2014-11-23		4	0	1	1	0	E	2	4	4	0	0	0	0
620	4	B	B	2014-11-17	23	1	1	12	2	1	2	1	0	1	0	0	1	6	1	2014-11-17	1	1	4	2014-12-01	1	0	0	1	2014-11-30		4	0	1	1	0	B	2	4	4	0		0	0
720	4	B	B	2015-03-10	23	1	1	15	0	1	2	1	0	1	0	0	1	7	1	2015-03-10	1	1	4	2015-03-31	0	0	0	1	2015-03-24		4	0	1	1	0	B	2	4	4			0
622	4	A	A	2014-11-17	33	3	3	10	0	1	4	2	0	2	0	0	1	8	3	2014-11-17	1	1	4	2014-12-01	1	0	0	1	2014-11-30	0	4	1	2	1	0	B	2	3	4	0		1	0
610	4	B	B	2014-11-11	34	1	1	10	2	3	3	2	0	1	0	0	1	8	3	2014-11-10	1	1	4	2014-11-25	1	0	0	1	2014-11-24		4	0	1	1	0	B	2	4	4	0	0	0	0
604	4	B	B	2014-11-10	34	3	3	12	0	3	3	2	0	1	0	0	1	5	1	2014-11-03	0	1	4	2014-11-24	1	0	0	1	2014-11-23		4	0	1	1	0	B	2	4	4	0	0	0	0
632	4	B	B	2014-11-25	24	3	3	11	2	2	3	1	0	2	0	0	1	7	4	2014-11-19	0	1	4	2014-12-15	1	0	0	1	2014-12-08		4	0	1	1	0	B	2	4	4			0
643	4	A	A	2015-01-05	28	1	1	12	0	3	4	3	0	1	0	0	1	7	5	2014-12-31	1	1	4	2015-01-19	1	0	0	1	2015-01-19		4	0	1	1	0	E	2	4	4	0		0	0
633	4	A	A	2014-11-25	30	1	1	13	0	1	4	1	1	2	0	0	1	5	5	2014-11-25	0	1	4	2014-12-15	1	0	0	1	2014-12-08		4	0	1	1	0	E	2	4	4			0	0
718	4	A	A	2015-03-09	34	3	2	8	0	3	4	2	0	2	0	0	1	5	5	2015-03-03	0	1	4	2015-03-23	1	0	0	1	2015-03-22		4	0	1	1	0	B	2	4	4	0		0	0
606	4	B	B	2014-11-10	28	3	3	12	0	1	2	1	0	1	0	0	1	8	6	2014-11-10	1	1	4	2014-11-24	1	0	0	1	2014-11-23		4	0	1	1	0	B	2	4	4	0		0	0
716	4	B	B	2015-03-09	24	3	3	11	3	1	1	0	0	1	0	0	1	4	0	2015-03-04	1	1	4	2015-04-07	0	0	0	1	2015-03-22		4	0	1	1	0	B	2	4	4			0
603	4	B	B	2014-11-10	24	1	1	11	0	3	2	1	0	1	0	0	1	6	6	2014-11-03	1	1	4	2014-11-25	0	0	0	1	2014-11-23		4	0	1	1	0	E	2	4	4			0
721	4	B	B	2015-03-10	29	3	3	10	3	1	5	0	2	1	2	0	1	8	5	2015-03-10	0	1	4	2015-03-24	1	0	0	1	2015-03-23		4	0	1	1	0	C	2	4	4	0		0	0
650	4	A	A	2015-01-12	22	3	2	12	2	1	1	0	0	1	0	0	1	5	1	2015-01-09	0	1	4	2015-01-26	1	0	0	1	2015-01-24		4	0	1	1	0	B	2	4	4	0	0	0	0
607	4	A	A	2014-11-10	23	1	1	11	0	3	3	2	0	1	0	0	1	4	6	2014-11-10	1	1	4	2014-11-24	1	0	0	1	2014-11-23		4	0	1	1	0	B	2	4	4	0		0	0
642	4	B	B	2014-12-02	32	1	1	12	3	1	4	3	0	1	0	0	1	7	4	2014-11-27	1	1	4	2014-12-17	0	0	0	1	2014-12-16		4	0	1	0	0	E	2	4	4			0
631	4	B	B	2014-11-25	39	3	3	10	3	2	5	3	0	1	1	0	1	6	0	2014-11-19	0	1	4	2014-12-09	1	0	0	1	2014-12-08		2	0	1	1	0	B	2	4	4	0		0	0
722	4	A	A	2015-03-10	22	1	1	14	1	1	1	0	0	1	0	0	1	7	2	2015-03-10	1	1	4	2015-03-30	1	0	0	1	2015-03-23		4	0	1	1	0	B	2	4	4	0		0	0
611	4	B	B	2014-11-11	33	3	2	12	0	2	7	2	0	2	3	0	1	7	6	2014-11-11	1	1	4	2014-11-25	1	1	0	1	2014-11-24		4	0	1	1	0	E	2	4	4	0	0	0	0
651	4	B	B	2015-01-12	24	1	1	15	2	3	2	1	0	1	0	0	1	5	3	2015-01-12	1	1	4	2015-01-26	1	0	0	1	2015-01-25		4	0	1	1	0	E	2	4	4	0	0	0	0
712	4	A	A	2015-03-03	34	1	1	10	2	3	2	1	0	1	0	0	1	7	3	2015-03-03	1	1	4	2015-03-23	1	0	0	1	2015-03-16		4	0	1	1	0	B	2	4	4	0		0	0
623	4	B	B	2014-11-18	20	1	1	12	0	3	2	1	0	1	0	0	1	8	4	2014-11-18	1	1	4	2014-12-02	1	0	0	1	2014-12-01		4	0	1	1	0	B	2	4	4	0		0	0
649	4	B	B	2015-01-12	20	3	3	15	1	2	1	0	0	1	0	0	1	6	1	2015-01-08	1	1	4	2015-01-26	1	0	0	1	2015-01-24	1	4	1	2	1	1	B	2	3	4	0		1	0
717	4	B	B	2015-03-09	26	3	2	11	0	1	5	1	1	3	0	0	1	5	5	2015-03-04	0	1	4	2015-03-23	1	0	0	1	2015-03-22		4	0	1	1	0	E	2	4	4	0		0	0
605	4	A	A	2014-11-10	24	1	1	11	2	3	2	1	0	1	0	0	1	8	6	2014-11-10	1	1	4	2014-11-24	1	0	0	1	2014-11-23		4	0	1	1	1	B	2	3	4	0	0	1	0
608	4	A	A	2014-11-11	37	1	1	13	3	3	3	0	2	1	0	0	1	5	0	2014-11-10	1	1	4	2014-11-25	1	0	0	1	2014-11-24		4	0	1	1	0	C	2	4	4	0		0	0
711	4	B	B	2015-03-03	31	1	1	13	3	1	3	0	2	1	0	0	1	4	5	2015-03-03	1	1	4	2015-03-17	1	0	0	1	2015-03-17		4	0	1	1	0	C	2	4	4	0		0	0
635	4		B	2014-11-25	23	1	1	11	1	1	2	0	1	1	0	0	1	5	0	2014-11-25	1	0
624	4	A	A	2014-11-18	23	3	3	14	3	1	2	1	0	1	0	0	1	5	0	2014-11-18	0	1	4	2014-12-02	1	0	0	1	2014-12-01		4	0	1	1	0	C	2	4	4	0		0	0
602	4	A	A	2014-11-10	24	1	1	11	2	1	2	1	0	1	0	0	1	5	2	2014-11-03	1	1	4	2014-11-24	1	0	0	1	2014-11-23		4	0	1	1	0	C	2	4	4	0	0	0	0
621	4	A	A	2014-11-17	28	1	1	11	0	3	3	2	0	1	0	0	1	7	5	2014-11-17	1	1	4	2014-12-01	1	0	0	1	2014-11-30		4	0	1	1	1	B	2	4	4	0	0	1	0
634	4	B	B	2014-11-25	31	1	1	13	2	1	3	2	0	1	0	0	1	8	2	2014-11-25	1	1	4	2014-12-09	1	0	0	1	2014-12-08		4	0	1	1	0	B	2	4	4	0	0	0	0
609	4	B	B	2014-11-11	23	3	3	12	0	1	3	2	0	1	0	0	1	8	2	2014-11-10	1	1	4	2014-11-25	1	0	1	1	2014-11-24	1	4	1	4	1	0	C	2	4	4	0	0	1	0
661	4	B	B	2015-01-20	28	3	3	13	2	1	3	1	0	2	0	0	1	7	2	2015-01-20	1	1	4	2015-02-03	1	0	0	1	2015-02-02		4	0	1	1	0	E	2	4	4	0		0	0
659	4	B	B	2015-01-19	34	3	3	9	3	1	3	2	0	1	0	0	1	7	6	2015-01-14	1	1	4	2015-02-12	1	0	0	1	2015-02-01		4	0	1	1	0	B	2	4	4			0
660	4	A	A	2015-01-19	35	1	1	12	2	3	3	2	0	1	0	0	1	4	0	2015-01-19	1	1	4	2015-02-09	0	0	0	1	2015-02-01		4	0	1	1	0	B	2	4	4			0
732	4	A	A	2015-03-23	30	1	1	11	0	3	2	1	0	1	0	0	1	4	5	2015-03-23	1	1	4	2015-04-09	1	0	0	1	2015-04-06		4	0	1	1	0	B	2	4	3	0		0	0
723	4	A	A	2015-03-10	21	3	3	12	0	1	2	1	0	1	0	0	1	5	0	2015-03-10	0	1	4	2015-03-24	1	0	0	1	2015-03-23		4	0	1	1	0	B	2	4	4	0		0	0
737	4	B	B	2015-03-30	34	3	3	12	2	1	4	3	0	1	0	0	1	6	1	2015-03-30	0	1	4	2015-04-15	1	0	0	1	2015-04-12		4	0	1	1	0	C	2	4	1	0		0	0
731	4		A	2015-03-23	37	1	4	12	3	2	4	1	1	1	1	0	1	6	6	2015-03-23	0	0
738	4	A	A	2015-03-30	35	3	2	13	3	1	2	0	1	1	0	0	1	4	0	2015-03-30	1	1	4	2015-04-15	1	0	0	1	2015-04-12		4	0	1	1	0	C	2	4	4	0	0	0	0
733	4	B	B	2015-03-24	37	3	3	12	0	1	3	2	0	1	0	0	1	7	5	2015-03-24	0	1	4	2015-04-07	1	0	0	1	2015-04-06		4	0	1	1	0	B	2	4	4	0		0	0
665	4	A	A	2015-01-27	20	1	1	12	1	1	2	1	0	1	0	0	0	6	6	2015-01-27	0	1	4	2015-02-10	0	0	0	1	2015-02-09		4	0	1	1	0	B	2	4	4			0
658	4	A	A	2015-01-19	34	1	1	15	0	3	2	1	0	1	0	0	1	7	5	2015-01-14	1	1	4	2015-02-03	1	0	0	1	2015-02-01		4	0	1	1	0	B	2	4	4	0		0	0
664	4		A	2015-01-22	30	1	1	11	0	1	4	3	0	1	0	0	1	8	5	2015-01-22	0	0
663	4	B	B	2015-01-22	22	1	1	12	2	3	2	0	1	1	0	0	1	4	0	2015-01-22	1	1	4	2015-02-05	1	0	0	1	2015-02-04		4	0	1	1	0	C	1	4	4	0		0	0
725	4		A	2015-03-16	28	3	2	10	0	3	5	2	1	1	1	0	1	7	3	2015-03-16	0	0
306	1	A	A	2014-10-06	23	1	1	12	3	3	2	1	0	1	0	0	1	9	0	2014-10-06	1	1	1	2014-10-23	1	0	0	1			4	0	1	0	0	E	1	4	4	0		0	0
345	1	B	B	2014-11-18	20	1	1	12	1	1	1	0	0	1	0	0	1	8	4	2014-11-18	1	1	1	2014-12-04	0	0	0	1	2014-12-01		4	0	1	1	0	A		4	4			0
305	1	B	B	2014-09-30	21	1	1	13	1	1	1	0	0	1	0	0		7	3	2014-09-30	1	1	1	2014-10-16	1	0	0	1			4	0	1	1	0	B	1	3	2	0		0	0
308	1	B	B	2014-10-06	24	1	1	13	1	1	2	0	1	1	0	0	1	8	1	2014-10-06	1	1	1	2014-10-23	1	0	0	1			1	1	3	0	0	E	1	4	4	0		1	0
443	1	A	A	2015-03-24	24	1	1	12	0	3	2	1	0	1	0	0	1	9	0	2015-03-24	0	1	1	2015-04-21	0	0	0	1	2015-04-06		4	0	1	1	0	B	3	4	4	0		0	0
360	1	A	A	2014-12-01	23	1	1	10	0	3	3	0	2	1	0	0	1	8	2	2014-12-01	1	1	1	2014-12-18	1	0	0	1	2014-12-14		4	0	1	1	0	B	1	3	4	0		0	0
379	1	A	A	2015-01-13	22	1	1	10	0	1	3	1	0	1	1	0	1	5	6	2015-01-13	1	1	1	2015-01-29	1	0	0	1	2015-01-27		4	0	1	1	0	B	1	4	4	0		0	0
380	1	A	A	2015-01-13	20	1	3	12	1	1	1	0	0	1	0	0	1	7	2	2015-01-13	0	1	1	2015-01-29	1	0	0	1	2015-01-27		3	0	1	1	0	B	1	4	4	0		0	0
407	1		B	2015-02-16	23	1	1	11	3	3	2	1	0	1	0	0	1	4	0	2015-02-16	0	0
361	1		B	2014-12-02	24	1	1	11	0	1	2	1	0	1	0	0	0	9	0	2014-12-02	0	0
418	1	B	B	2015-03-02	21	1	1	13	1	1	1	0	0	1	0	0	1	6	6	2015-03-02	0	1	1	2015-03-20	1	0	0	1	2015-03-15		4	0	1	1	0	E	1	4	4	0		0	0
374	1		A	2015-01-12	24	1	1	12	0	1	2	0	1	1	0	0	1	9	0	2015-01-12	1	0
362	1		B	2014-12-02	25	1	1	11	0	3	2	1	0	1	0	0	0	7	2	2014-12-02	1	0
346	1	B	B	2014-11-18	24	1	1	12	1	1	1	0	0	1	0	0	1	6	3	2014-11-18	1	1	1	2014-12-04	1	0	0	1	2014-11-27		3	0	1	1	0	B	1	4	4	0		0	0
326	1	B	B	2014-10-27	19	1	1	12	0	1	1	0	0	1	0	0	0	8	0	2014-10-27	1	1	1	2014-11-13	1	0	0	1			3	0	1	1	0	B	1	4	4	0		0	0
325	1	B	B	2014-10-27	23	1	1	12	1	3	1	0	0	1	0	0	0	8	4	2014-10-27	0	1	1	2014-11-20	1	0	0	1		1	3	0	1	1	0	E	1	4	4	0		0	0
437	1	B	B	2015-03-17	25	1	1	12	0	3	3	2	0	1	0	0	1	8	3	2015-03-17	1	1	1	2015-04-20	0	0	0	1	2015-04-07		4	0	1	1	0	B	1	4	4			0
420	1		B	2015-03-02	18	1	1	10	1	1	1	0	0	1	0	0	1	6	1	2015-03-02	0	0
304	1	A	A	2014-09-30	24	1	1	11	3	2	2	0	1	1	0	0		8	4	2014-09-30	0	1	1	2014-10-30	1	0	0	1			4	0	1	1	0	E	3	4	4	0		0	0
419	1		B	2015-03-02	20	1	1	14	1	1	1	0	0	1	0	0	1	8	4	2015-03-02	1	0
382	1	A	A	2015-01-20	21	1	1	12	0	3	1	0	0	1	0	0	0	6	1	2015-01-20	0	1	1	2015-02-05	1	0	0	1	2015-02-04		4	0	1	1	0	B	1	4	4	0		0	0
410	1	B	B	2015-02-17	20	1	1	11	1	3	2	1	0	1	0	0	1	9	0	2015-02-17	0	1	1	2015-03-20	1	0	0	1	2015-03-02		4	0	1	1	0	B	3	4	4	0		0	0
423	1		A	2015-03-03	25	1	1	12	3	3	3	0	1	2	0	0	0	8	2	2015-03-03	0	0
387	1	B	B	2015-01-27	22	1	1	10	3		2	1	0	1	0	0	0	9	0	2015-01-27	1	1	1	2015-02-27	1	0	0	1	2015-02-11		4	0	1	1	0	B	1	4	4	0		0	0
344	1		B	2014-11-17	21	1	1	12	0	1	2	1	0	1	0	0	0	8	3	2014-11-17	1	0
309	1	B	B	2014-10-06	21	1	1	11	0	1	1	0	0	1	0	0	1	8	6	2014-10-06	0	1	1	2014-10-23	1	0	1	1			4	0	1	1	0	E	1	4	4	0		0	0
359	1	A	A	2014-12-01	23	1	1	11	1	1	2	1	0	1	0	0	0	7	0	2014-12-01	0	1	1	2014-12-18	1	0	0	1	2014-12-15		4	0	1	1	0	B	1	3	3	0		0	0
343	1	B	B	2014-11-17	20	1	1	12	0	3	2	0	0	2	0	0	1	4	0	2014-11-17	0	1	1	2014-12-04	1	1	0	1	2014-12-01		3	0	1	1	0	A		4	4	0		0	0
370	1		A	2015-01-05	19	1	1	10	1	1	1	0	0	1	0	0	1	6	3	2015-01-05	1	0
310	1	A	A	2014-10-06	22	1	1	11	0	3	2	1	0	1	0	0	1	5	6	2014-10-06	1	1	1	2014-10-23	1	0	0	1			4	0	1	1	0	E	1	4	3	0		0	0
327	1	A	A	2014-10-27	25	1	1	12	0	1	2	1	0	1	0	0	1	8	0	2014-10-27	1	1	1	2014-11-27	1	0	0	1	2014-11-10		4	0	1	1	0	B	2	4	4	0		0	0
450	1	B	B	2015-03-30	21	1	1	10	0	1	2	0	1	1	0	0	1	8	5	2015-03-30	1	1	1	2015-04-21	1	0	0	1	2015-04-12		4	0	1	1	0	B	3	4	4	0		0	0
311	1	B	B	2014-10-06	23	1	1	12	0	1	2	1	0	1	0	0	1	8	6	2014-10-06	0	1	1	2014-10-30	0	0	0	1			4	0	1	1	0	A		4	4			0
328	1	A	A	2014-10-28	20	1	1	12	1	3	1	0	0	1	0	0	0	5	6	2014-10-28	1	1	1	2014-11-20	1	0	0	1			3	0	1	1	0	B	1	4	1	0		0	0
369	1	A	A	2015-01-05	19	1	1	11	1	1	1	0	0	1	0	0	1	5	5	2015-01-05	0	1	1	2015-01-22	1	0	0	0	2015-01-22		3	0	1	0	1	A		4	4	0	1	1	0
377	1	B	B	2015-01-12	18	1	1	12	1	3	1	0	0	1	0	0	0	7	3	2015-01-12	0	1	1	2015-01-29	1	0	0	1	2015-01-28		4	0	1	1	0	B	1	4	4	0		0	0
454	1	B	B	2015-04-14	23	1	1	12	3	1	2	1	0	1	0	0	0	8	3	2015-04-14	1	1	1	2015-05-05	1	0	0	1	2015-04-27		4	0	1	1	0	E	1	4	4	0		0	0
331	1	B	B	2014-11-04	22	1	1	12	1	1	1	0	0	1	0	0	1	9	0	2014-11-04	0	1	1	2014-11-27	1	0	0	1	2014-11-18		3	0	1	1	0	B	1	4	4	0		0	0
385	1	B	B	2015-01-26	24	1	1	11	0	3	2	1	0	1	0	0	1	8	0	2015-01-26	1	1	1	2015-02-13	1	0	0	1	2015-02-11		4	0	1	1	0	B	2	4	4	0	0	0	0
430	1	B	B	2015-03-09	19	1	1	12	1	3	1	0	0	1	0	0	1	6	1	2015-03-09	0	1	1	2015-03-27	1	0	0	1	2015-03-22		4	0	1	1	0	B	1	4	4	0		0	0
322	1	B	B	2014-10-21	21	1	1	12	0	1	2	1	0	1	0	0	1	4	0	2014-10-21	0	1	1	2014-11-13	1	0	0	1			3	0	1	1	0	B	1	4	4	0		0	0
442	1	B	B	2015-03-24	22	1	1	9	3	1	2	1	0	1	0	0	1	7	4	2015-03-24	0	1	1	2015-04-10	1	0	0	1	2015-04-06		4	0	1	1	0	E	1	4	4	0		0	0
350	1	A	A	2014-11-24	24	1	1	12	3	3	2	1	0	1	0	0	1	7	4	2014-11-24	1	1	1	2014-12-11	1	0	0	1	2014-12-07	0	3	1	2	0	1	E	1	2	4	0	1	1	0
440	1	B	B	2015-03-23	24	1	1	12	0	1	1	0	0	1	0	0	1	7	0	2015-03-23	1	1	1	2015-04-10	1	0	0	1	2015-04-05		4	0	1	1	0	E	1	4	4	0		0	0
399	1	A	A	2015-02-10	22	1	1	13	1	1	2	0	1	1	0	0	1	6	4	2015-02-10	0	1	1	2015-02-27	1	0	0	1	2015-02-25		4	0	1	1	0	B	1	4	4	0		0	0
367	1	B	B	2015-01-05	24	1	1	10	0	3	4	1	0	3	0	0	1	8	5	2015-01-05	1	1	1	2015-01-22	1	1	0	1	2015-01-19		4	0	1	1	0	B	1	4	4	0	1	0	0
456	1	A	A	2015-04-14	20	1	1	12	0	3	2	1	0	1	0	0	1	6	3	2015-04-14	0	1	1	2015-05-05	1	0	0	1	2015-04-27		4	0	1	1	0	B	1	4	4	0		0	0
416	1	A	A	2015-02-24	21	1	3	11	0	1	3	1	0	2	0	0	1	7	2	2015-02-24	1	1	1	2015-03-20	1	0	0	1	2015-03-09		4	0	1	1	0	E	3	4	4	0		0	0
394	1		A	2015-02-02	23	1	1	11	1	3	2	1	0	1	0	0	1	6	3	2015-02-02	1	0
444	1	A	A	2015-03-24	20	1	1	12	0	3	2	1	0	1	0	0	1	8	6	2015-03-24	0	1	1	2015-04-10	1	0	0	1	2015-04-07	0	4	1	2	1	1	A		4	4	0	1	1	0
330	1	B	B	2014-11-03	23	1	1	12	3	3	2	1	0	1	0	0	1	8	5	2014-11-03	1	1	1	2014-11-20	1	0	0	1			3	0	1	1	0	B	1	4	3	0		0	0
371	1	B	B	2015-01-05	23	1	1	11	0	1	1	0	0	1	0	0	1	5	6	2015-01-05	0	1	1	2015-01-22	1	0	0	1	2015-01-21		4	0	1	1	0	B	1	4	1	0		0	0
432	1	A	A	2015-03-16	22	1	1	11	0	1	2	1	0	1	0	0	0	7	2	2015-03-16	0	1	1	2015-04-10	1	0	0	1	2015-03-30		4	0	1	1	0	E	1	4	4	0		0	0
375	1		B	2015-01-12	23	1	1	11	3	3	2	1	0	1	0	0	1	8	3	2015-01-12	1	0
452	1	B	B	2015-04-07	24	1	1	9	1	1	3	2	0	1	0	0	1	8	1	2015-04-07	1	1	1	2015-04-28	0	0	0	1	2015-04-20		4	0	1	1	0	E	3	4	4			0
337	1	A	A	2014-11-11	22	1	1	11	2	3	2	1	0	1	0	0	1	8	4	2014-11-11	0	1	1	2014-11-27	1	0	0	1	2014-11-25		4	0	1	1	0	B	1	4	4	0		0	0
378	1	A	A	2015-01-12	24	1	1	10	0	3	2	1	0	1	0	0	1	5	5	2015-01-12	1	1	1	2015-01-29	1	0	0	1	2015-01-26		4	0	1	1	0	B	1	4	4	0		0	0
319	1	B	B	2014-10-20	18	1	1	12	0	3	1	0	0	1	0	0	1	8	5	2014-10-20	1	1	1	2014-11-06	1	0	0	1			4	0	1	1	0	B	1	4	4	0		0	0
349	1	B	B	2014-11-24	21	1	1	10	0	3	3	2	0	1	0	0	1	7	3	2014-11-24	1	1	1	2014-12-11	1	0	0	1	2014-12-03		4	0	1	1	0	E	1	4	4	0		0	0
321	1	A	A	2014-10-20	21	1	1	12	1	3	1	0	0	1	0	0	0	4	2	2014-10-20	0	1	1	2014-11-06	1	0	0	1			4	0	1	1	0	E	1	4	4	0		0	0
406	1	B	B	2015-02-16	21	1	1	14	1	1	2	1	0	1	0	0	1	8	6	2015-02-16	0	1	1	2015-03-06	1	0	0	1	2015-03-01		4	0	1	1	0	A		4	4			0
415	1	A	A	2015-02-24	21	1	1	11	0	3	1	0	0	1	0	0	0	8	0	2015-02-24	1	1	1	2015-03-20	1	0	0	1	2015-03-08		4	0	1	1	0	E	3	4	4	0		0	0
409	1	B	B	2015-02-16	22	1	1	14	1	1	2	1	0	1	0	0	1	8	6	2015-02-16	0	1	1	2015-03-20	1	0	0	1	2015-03-01	1	4	0	1	1	0	E	1	4	4	0	1	0	0
428	1		A	2015-03-09	20	1	1	14	1	1	1	0	0	1	0	0	1	9	0	2015-03-09	0	0
400	1	B	B	2015-02-10	21	1	1	11	1	3	1	0	0	1	0	0	1	5	6	2015-02-10	0	1	1	2015-02-27	1	0	0	1	2015-02-25		4	0	1	1	1	B	3	4	1	0	1	1	0
441	1		A	2015-03-23	21	1	1	11	0	3	3	1	0	1	1	0	1	8	0	2015-03-23	0	0
336	1	A	A	2014-11-10	22	1	1	12	1	3	1	0	0	1	0	0	1	4	6	2014-11-10	1	1	1	2014-11-27	1	0	0	1	2014-11-23		4	0	1	1	0	B	1	4	4	0		0	0
413	1	B	B	2015-02-23	23	1	1	12	3	3	2	1	0	1	0	0	0	8	4	2015-02-23	1	1	1	2015-03-20	1	0	0	1	2015-03-08		4	0	1	1	0	E	1	4	4	0		0	0
302	1	B	B	2014-09-23	21	1	1	10	0	3	1	0	0	1	0	0		8	5	2014-09-23	0	1	1	2014-10-09	1	0	0	1			3	0	1	1	1	B	1	3	2	0		1	0
386	1	A	A	2015-01-26	23	1	1	11	0	3	2	1	0	1	0	0	1	5	2	2015-01-26	1	1	1	2015-02-12	1	0	0	1	2015-02-08		4	0	1	1	0	B	3	4	4	0	0	0	0
395	1	B	B	2015-02-02	20	1	1	12	1	3	1	0	0	1	0	0	1	6	6	2015-02-02	1	1	1	2015-02-20	1	0	0	1	2015-02-18		4	0	1	1	0	B	1	4	4	0		0	0
455	1	B	B	2015-04-14	24	1	1	12	3	1	2	0	0	1	1	0	1	5	5	2015-04-14	0	1	1	2015-05-12	1	0	0	1	2015-04-28		4	0	1	1	0	B	1	4	2	0		0	0
381	1	B	B	2015-01-19	22	1	1	12	0	3	1	0	0	1	0	0	1	6	4	2015-01-19	0	1	1	2015-02-05	1	0	0	1	2015-02-04		4	0	1	1	0	B	1	4	3	0		0	0
453	1	A	A	2015-04-13	25	1	1	11	0	3	3	2	0	1	0	0	1	8	4	2015-04-13	1	1	1	2015-05-12	1	0	0	1	2015-04-27		4	0	1	1	0	A		4	4			0
436	1	A	A	2015-03-17	24	1	1	14	1	1	2	1	0	1	0	0	0	8	0	2015-03-17	1	1	1	2015-04-10	1	0	0	1	2015-03-30	1	4	1	2	1	1	B	1	4	2	0		1	0
334	1		A	2014-11-10	20	1	1	12	1	1	1	0	0	1	0	0	1	5	1	2014-11-10	1	0
365	1	A	A	2015-01-05	22	1	1	12	1	1	1	0	0	1	0	0	0	6	6	2015-01-05	1	1	1	2015-01-22	1	0	0	1	2015-01-19		4	0	1	1	0	B	1	4	4	0		0	0
352	1	A	A	2014-11-25	21	1	1	9	0	3	2	1	0	1	0	0	1	8	5	2014-11-25	0	1	1	2015-01-08	0	0	0	1	2014-12-13		4	0	1	1	0	B	3	4	4	1	0	0	0
314	1	A	A	2014-10-13	21	1	1	13	1	1	1	0	0	1	0	0	1	8	6	2014-10-13	0	1	1	2014-11-13	1	0	0	1			3	0	1	1	0	B	1	3	3	0		0	0
351	1		B	2014-11-25	18	1	1	11	1	1	1	0	0	1	0	0	1	7	6	2014-11-25	0	0
303	1	A	A	2014-09-30	18	1	1	10	1	1	1	0	0	1	0	0		8	6	2014-09-30	0	1	1	2014-10-16	1	0	0	1			4	0	1	1	0	B	1	3	3	0		0	0
405	1	A	A	2015-02-16	20	1	1	12	1	1	1	0	0	1	0	0	1	5	2	2015-02-16	1	1	1	2015-03-06	1	0	0	1	2015-03-01		4	0	1	1	0	B	3	4	4	0		0	0
376	1	B	B	2015-01-12	24	1	1	12	0	1	2	1	0	1	0	0	1	7	0	2015-01-12	1	1	1	2015-01-29	1	0	0	1	2015-01-25	1	3	0	1	1	0	B	1	4	4	0		0	0
457	1	B	B	2015-04-14	24	1	1	11	0	3	2	0	1	1	0	0	0	8	5	2015-04-14	0	1	1	2015-05-05	1	0	0	1	2015-04-27		4	0	1	1	0	E	1			0		0	0
402	1	B	B	2015-02-10	22	1	1	12	1	3	2	1	0	1	0	0	1	6	3	2015-02-10	1	1	1	2015-02-27	1	1	0	1	2015-02-23	1	4	1	2	1	0	B	1	4	4	0		1	0
433	1	A	A	2015-03-16	21	1	1	12	0	3	1	0	0	1	0	0	1	4	1	2015-03-16	0	1	1	2015-04-10	1	0	0	1	2015-03-30		4	0	1	1	0	B	1	4	3	0		0	0
392	1	A	A	2015-02-02	20	1	1	12	3	3	1	0	0	1	0	0	0	6	6	2015-02-02	0	1	1	2015-02-20	1	0	0	1	2015-02-16		4	0	1	1	0	B	1	4	4	0		0	0
353	1		A	2014-11-25	24	1	1	12	0	3	1	0	0	1	0	0	0	8	5	2014-11-25	0	0
329	1	A	A	2014-10-28	23	1	1	12	1	1	1	0	0	1	0	0	1	8	4	2014-10-28	1	1	1	2014-11-13	1	0	0	1			3	0	1	1	0	E	1	4	4	0		0	0
434	1	B	B	2015-03-16	23	1	1	13	1	3	1	0	0	1	0	0	0	9	0	2015-03-16	0	1	1	2015-04-21	0	0	0	1	2015-04-07		4	0	1	1	0	A		4	4	0	1	0	0
316	1	A	A	2014-10-14	23	1	1	11	0	1	2	1	0	1	0	0	1	8	6	2014-10-14	1	1	1	2014-10-30	1	0	0	1			4	0	1	1	0	E	1	4	4	0		0	0
435	1		A	2015-03-16	20	1	1	9	1	1	2	1	0	1	0	0	0	6	0	2015-03-16	0	0
408	1	A	A	2015-02-16	23	1	4	12	3	1	2	1	0	1	0	0	1	7	2	2015-02-16	1	1	1	2015-03-06	1	0	0	1	2015-03-01		4	0	1	1	0	B	3	3	3	0		0	0
431	1	B	B	2015-03-16	24	1	1	11	0	1	2	1	0	1	0	0	1	8	5	2015-03-16	1	1	1	2015-04-10	1	0	0	1	2015-03-30	1	4	1	2	1	1	E	1	4	4	0		1	0
301	1	A	A	2014-09-23	22	1	1	11	3	2	2	0	1	1	0	0		8	1	2014-09-23	1	1	1	2014-10-09	0	0	0	1			4	0	1	1	0	A		4	2			0
342	1	B	B	2014-11-17	19	1	1	12	3	3	2	1	0	1	0	0	1	6	4	2014-11-17	1	1	1	2014-12-04	1	0	0	1	2014-11-30		3	0	1	1	0	E	1	4	4	0		0	0
421	1		B	2015-03-02	21	1	1	11	1	1	1	0	0	1	0	0	0	8	1	2015-03-02	0	0
429	1	A	A	2015-03-09	23	1	1	11	3	3	2	0	1	1	0	0	1	5	5	2015-03-09	0	1	1	2015-03-27	1	0	0	1	2015-03-23	1	4	0	1	1	1	E	1	4	4	0		1	0
393	1		B	2015-02-02	20	1	1	12	0	3	1	0	0	1	0	0	0	7	0	2015-02-02	1	0
317	1	A	A	2014-10-14	22	1	1	12	0	1	3	2	0	1	0	0	0	8	2	2014-10-14	1	1	1	2014-10-30	1	0	0	1			4	0	1	1	0	E	1	4	4	0		0	0
427	1	B	B	2015-03-09	19	1	1	9	1	3	1	0	0	1	0	0	1	8	5	2015-03-09	1	1	1	2015-03-27	1	0	0	1	2015-03-22		4	0	1	1	0	E	1	4	4	0		0	0
315	1	B	B	2014-10-13	23	1	1	11	3	3	3	2	0	1	0	0	1	7	4	2014-10-13	0	1	1	2014-10-30	1	0	0	1			4	0	1	1	0	E	1	4	4	0		0	0
320	1	B	B	2014-10-20	18	1	1	11	1	3	1	0	0	1	0	0	1	8	2	2014-10-20	1	1	1	2014-11-13	1	0	0	1			4	0	1	1	0	B	1	4	2	0		0	0
323	1		A	2014-10-22	24	1	1	11	3	3	2	0	1	1	0	0	1	7	6	2014-10-22	1	0
318	1		B	2014-10-14	20	1	1	11	1	3	2	1	0	1	0	0	1	7	3	2014-10-14	1	0
335	1	B	B	2014-11-10	22	1	1	11	0	3	3	1	0	2	0	0	0	8	3	2014-11-10	0	1	1	2014-11-27	1	0	0	1	2014-11-24		3	0	1	1	0	B	1	4	4	0		0	0
426	1	A	A	2015-03-09	25	1	1	13	1	1	2	0	1	1	0	0	0	8	0	2015-03-08	1	1	1	2015-03-27	1	0	0	1	2015-03-22		4	0	1	1	0	A		1	4	0	1	0	0
368	1	B	B	2015-01-05	19	1	1	11	1	1	2	0	1	1	0	0	1	8	6	2015-01-05	0	1	1	2015-02-05	1	0	0	1	2015-01-19		3	0	1	1	0	B	1	4	4	0		0	0
307	1	B	B	2014-10-06	24	1	1	13	3	1	2	0	1	1	0	0	1	7	2	2014-10-06	0	1	1	2014-10-23	1	0	0	1			4	0	1	1	0	E	1	4	4	0		0	0
451	1	A	A	2015-04-07	23	1	1	12	3	3	2	1	0	1	0	0	1	8	2	2015-04-07	1	1	1	2015-05-05	1	0	0	1	2015-04-20		4	0	1	1	0	A		4	4			0
401	1	A	A	2015-02-10	22	1	1	14	3	1	2	0	0	2	0	0	1	8	4	2015-02-10	1	1	1	2015-02-27	1	0	0	1	2015-02-23		4	0	1	1	0	C	1	4	4	0		0	0
414	1	A	A	2015-02-23	25	1	1	11	0	3	2	1	0	1	0	0	1	6	0	2015-02-23	1	1	1	2015-03-20	1	0	0	1	2015-03-08		4	0	1	1	0	E	1	4	4	0		0	0
422	1	A	A	2015-03-02	22	1	1	13	3	1	2	1	0	1	0	0	1	8	6	2015-03-02	0	1	1	2015-04-10	1	0	0	1	2015-03-30		4	0	1	1	0	A		4	4	0		0	0
366	1	B	B	2015-01-05	19	1	1	11	1	1	2	0	0	2	0	0	1	7	0	2015-01-05	0	1	1	2015-01-22	1	0	0	1	2015-01-21		4	0	1	1	0	B	1	4	4	0		0	0
398	1	A	A	2015-02-10	24	1	1	12	3	3	1	0	0	1	0	0	1	4	6	2015-02-10	1	1	1	2015-02-27	1	0	0	1	2015-02-23		4	0	1	1	0	B	3	2	2	0		0	0
3	3	B	B	2014-09-17	23	1	1	12	0	1	2	1	0	1	0	0		4	5	2014-09-17	1	1	3	2014-10-01	1	0	0	1			4	0	1	1	0	B	1	4	4	0		0	0
101	3	A	A	2015-01-14	36	1	1	12	0	1	2	1	0	1	0	0	1	6	2	2015-01-14	0	1	3	2015-01-29	1	0	0	1	2015-01-27		4	0	1	1	0	B	3	4	4	0		0	0
37	3	A	A	2014-11-12	19	1	1	12		1	3	1	0	1	1	0	1	5	0	2014-11-12	1	1	3	2014-11-27	1	0	0	1	2014-11-25		4	0	1	1	0	B	1	4	1	0		0	0
15	3	B	B	2014-10-22	40	1	1	11	0	1	5	4	0	1	0	0	1	8	6	2014-10-22	1	1	3	2014-11-06	1	0	0	1			4	0	1	1	0	D	1	4	4	0		0	0
75	3		A	2014-12-03	35	1	1	9	0	1	4	3	0	1	0	0	1	7	6	2014-12-03	1	0
6	3	A	A	2014-10-01	28	1	1	12	0	1	1	0	0	1	0	0	1	7	0	2014-10-01	0	1	3	2014-10-16	1	0	0	1		1	4	1	2	1	1	D	1	4	4	1		1	0
10	3	A	A	2014-10-08	21	1	1	12	1	1	2	0	1	1	0	0	1	5	0	2014-10-08	1	1	3	2014-10-23	1	0	0	1	2014-10-15	0	4	1	2	1	0	E	1	4	4	0		1	0
123	3	A	A	2015-01-28	26	1	1	9	1	3	1	0	0	1	0	0	1	8	1	2015-01-28	0	1	3	2015-02-12	1	0	0	1	2015-02-11		4	0	1	1	0	B	1	4	3	0		0	0
84	3	B	B	2015-01-07	29	1	1	11	0	3	4	3	0	1	0	0	0	9	0	2015-01-07	1	1	3	2015-01-22	1	0	0	1	2015-01-21		4	0	1	1	0	E	1	4	1	0		0	0
53	3	A	A	2014-11-19	27	1	1	12	3	1	1	0	0	1	0	0	1	4	0	2014-11-19	1	1	3	2014-12-04	1	0	0	1	2014-12-02		4	0	1	1	0	B	1	4	4	0		0	0
116	3		B	2015-01-21	27	1	4	8	3	1	4	1	0	2	0	1	1	5	6	2015-01-21	0	0
96	3	A	A	2015-01-14	33	1	1	12	3	1	3	1	1	1	0	0	1	5	5	2015-01-14	0	1	3	2015-01-29	1	0	0	1	2015-01-28		4	0	1	1	0	B	1	4	1	0		0	0
78	3	B	B	2014-12-03	29	1	4	12	0	1	2	1	0	1	0	0	1	5	0	2014-12-03	1	1	3	2014-12-18	1	0	0	1	2014-12-18		4	0	1	1	0	D	1	4	4	0		0	0
82	3	A	A	2015-01-07	22	1	1	12	3	3	1	0	0	1	0	0	1	4	0	2015-01-07	0	1	3	2015-01-22	0	0	0	1	2015-01-21		4	0	1	1	0	B	3	4	4			0
51	3	B	B	2014-11-19	21	1	1	12	1	3	1	0	0	1	0	0	1	6	0	2014-11-19	0	1	3	2014-12-04	1	1	0	1	2014-12-02	0	4	1	2	1	1	D	3	3	1	1		1	1
16	3	A	A	2014-10-22	26	1	1	11	3	1	4	3	0	1	0	0	1	6	3	2014-10-22	1	1	3	2014-11-06	1	0	0	1		0	4	1	2	1	1	E	1	3	4	0		1	0
99	3	A	A	2015-01-14	26	1	1	12	2	3	2	1	0	1	0	0	1	4	5	2015-01-14	0	1	3	2015-01-29	1	0	0	1	2015-01-27		4	0	1	1	0	B	1	4	4	0		0	0
13	3	A	A	2014-10-15	30	1	1	11	3	3	3	2	0	1	0	0	1	8	3	2014-10-15	1	1	3	2014-10-30	1	0	0	1			4	0	1	1	0	A		4	4	0		0	0
7	3	B	B	2014-10-08	34	1	1	10	0	1	4	2	0	2	0	0	1	8	1	2014-10-08	0	1	3	2014-10-23	1	0	0	1			4	0	1	1	1	B	1	4	4	0		1	0
36	3	B	B	2014-11-12	37	1	1	12	2	1	2	1	0	1	0	0	1	6	4	2014-11-12	1	1	3	2014-11-27	1	0	0	1	2014-11-25		3	0	1	1	0	E	1	4	3	0		0	0
77	3	B	B	2014-12-03	18	1	1	10	1	1	1	0	0	1	0	0	1	8	1	2014-12-03	1	1	3	2014-12-18	1	0	0	1	2014-12-17	0	3	1	2	1	0	A		3	1	1	1	1	0
114	3		A	2015-01-21	39	1	1	12	3	1	2	0	1	1	0	0	1	6	3	2015-01-21	0	0
8	3	B	B	2014-10-08	33	1	1	12	3	1	2	1	0	1	0	0	1	6	1	2014-10-08	0	1	3	2014-10-23	1	0	0	1			4	0	1	1	0	B	1	4	4	0		0	0
19	3	B	B	2014-10-29	26	1	1	11	2	3	2	1	0	1	0	0	1	4	6	2014-10-29	1	1	3	2014-11-13	1	0	0	1		0	4	1	2	1	1	D	2	1	4	0	1	1	0
20	3	A	A	2014-10-29	39	1	1	11	0	1	4	1	2	1	0	0	0	8	1	2014-10-29	1	1	3	2014-11-13	1	0	0	1		1	4	1	2	1	1	A		1	4	0	1	1	0
79	3	A	A	2014-12-03	22	1	1	12	1	3	2	0	0	1	1	0	1	7	4	2014-12-03	1	1	3	2014-12-18	1	0	0	1	2014-12-18	1	4	1	2	1	0	D	1	4	1	0		1	0
1	3	B	B	2014-09-17	25	1	1	11	0	3	2	1	0	1	0	0		4	1	2014-09-17	0	1	3	2014-10-01	1	0	0	1			4	0	1	1	1	E	1	4	4	0		1	0
83	3	B	B	2015-01-07	25	1	1	12	2	3	1	0	0	1	0	0	0	9	0	2015-01-07	1	1	3	2015-01-22	1	0	0	1	2015-01-19		4	0	1	1	0	B	1	4	1	0		0	0
86	3	B	B	2015-01-07	27	1	1	12	1	1	3	1	0	2	0	0	1	4	0	2015-01-07	1	1	3	2015-01-22	1	0	0	1	2015-01-19		4	0	1	1	1	B	1	4	1	0		1	0
5	3	A	A	2014-10-01	28	1	1	9	2	1	4	1	1	1	1	0	1	4	3	2014-10-01	0	1	3	2014-10-23	1	0	0	1			4	0	1	1	0	B	1	4	4	0		0	0
68	3	A	A	2014-11-26	23	1	1	14	1	1	1	0	0	1	0	0	1	4	0	2014-11-26	1	1	3	2014-12-11	1	0	0	1	2014-12-09		4	0	1	1	0	B	1	4	3	0		0	0
38	3	A	A	2014-11-12	22	1	1	11		1	2	1	0	1	0	0	1	7	0	2014-11-12	1	1	3	2014-11-27	1	0	0	1	2014-11-25		4	0	1	1	0	B	1	4	1	0		0	0
129	3	A	A	2015-02-04	23	1	1	12	2	1	1	0	0	1	0	0	1	5	0	2015-02-04	0	1	3	2015-02-19	1	0	0	1	2015-02-16		3	0	1	1	0	B	1	4	4	0		0	0
9	3	A	A	2014-10-08	21	1	4	12	1	3	1	0	0	1	0	0	1	4	0	2014-10-08	0	1	3	2014-10-23	1	0	0	1			4	0	1	1	0	B	1	4	4	0		0	0
67	3	B	B	2014-11-26	24	1	1	10	0	1	2	0	1	1	0	0	1	7	6	2014-11-26	0	1	3	2014-12-11	1	0	0	1	2014-12-09		4	0	1	1	0	E	1	4	4	0		0	0
12	3	B	B	2014-10-15	40	1	1	10	3	3	5	4	0	1	0	0	1	7	3	2014-10-15	1	1	3	2014-10-30	1	0	0	1			4	0	1	1	0	B	1	4	4	0		0	0
11	3	A	A	2014-10-08	24	1	1	11	0	3	2	1	0	1	0	0	1	6	3	2014-10-08	1	1	3	2014-10-23	1	1	0	1	2014-10-21		4	0	1	1	1	E	1	3	4	0		1	0
76	3	B	B	2014-12-03	31	1	1	12	3	1	2	0	1	1	0	0	1	7	0	2014-12-03	1	1	3	2014-12-18	1	0	0	1	2014-12-18	1	4	1	2	1	0	D	1	4	1	1	0	1	0
66	3	A	A	2014-11-26	23	1	1	12	2	1	1	0	0	1	0	0	0	6	6	2014-11-26	1	1	3	2014-12-11	1	0	0	1	2014-12-10		4	0	1	1	0	E	1	4	2	0		0	0
115	3	A	A	2015-01-21	19	1	1	12	1	3	1	0	0	1	0	0	1	8	4	2015-01-21	0	1	3	2015-02-05	1	0	0	1	2015-02-04		4	0	1	1	0	B	1	4	1	0		0	0
17	3	B	B	2014-10-22	20	1	1	12	1	3	2	0	1	1	0	0	1	6	3	2014-10-22	1	1	3	2014-11-06	1	0	0	1			4	0	1	1	0	E	1	4	4	0		0	0
100	3	A	A	2015-01-14	33	1	1	11	2	3	2	1	0	1	0	0	1	8	3	2015-01-14	0	1	3	2015-01-29	1	0	0	1	2015-01-28		4	0	1	1	0	B	1	4	4	0		0	0
14	3	B	B	2014-10-15	24	1	1	12	3	1	1	0	0	1	0	0	0	6	1	2014-10-15	1	1	3	2014-11-06	1	0	0	1			4	0	1	1	0	B	1	4	4	0		0	0
69	3	A	A	2014-11-26	26	1	1	11	3	3	3	2	0	1	0	0	1	5	3	2014-11-26	1	1	3	2014-12-11	1	0	0	1	2014-12-10		4	0	1	1	0	E	1	4	3	0		0	0
52	3	A	A	2014-11-19	20	1	1	12	0	1	1	0	0	1	0	0	1	6	3	2014-11-19	0	1	3	2014-12-04	1	0	0	1	2014-12-02		4	0	1	1	0	B	1	4	4	0		0	0
2	3	A	A	2014-09-17	29	1	1	9	0	3	3	2	0	1	0	0		8	0	2014-09-17	0	1	3	2014-10-02	1	0	0	1			4	0	1	1	0	B	1	4	4	0		0	0
98	3	B	B	2015-01-14	32	1	1	11	2	1	3	2	0	1	0	0	1	8	2	2015-01-14	0	1	3	2015-01-29	1	0	0	1	2015-01-27		4	0	1	1	0	B	1	4	4	0		0	0
18	3	A	A	2014-10-29	27	1	1	8	0	1	3	2	0	1	0	0	1	8	3	2014-10-29	1	1	3	2014-11-13	1	0	0	1		1	4	1	4	1	1	E	2	3	4	0	1	1	0
122	3		A	2015-01-28	20	1	1	13	1	1	2	0	0	2	0	0	1	5	0	2015-01-28	1	0
4	3	B	B	2014-09-17	44	1	1	9	2	3	4	3	0	1	0	0		8	0	2014-09-17	0	1	3	2014-10-16	1	0	0	0			4	0	1	0	0	B	3	4	4	0		0	0
35	3	A	A	2014-11-12	39	1	1	14	1	3	4	3	0	1	0	0	1	8	4	2014-11-12	1	1	3	2014-11-27	1	1	0	1	2014-11-25		3	0	1	1	1	E	1	4	4	0		1	0
85	3	A	A	2015-01-07	29	1	1	11	0	1	4	2	0	1	0	1	1	6	4	2015-01-07	1	1	3	2015-01-22	1	0	0	1	2015-01-21		4	0	1	1	0	B	1	4	4	0		0	0
133	3	A	A	2015-02-04	25	1	1	12	0	1	2	1	0	1	0	0	1	7	4	2015-02-04	0	1	3	2015-02-19	1	0	0	1	2015-02-18		4	0	1	1	0	B	1	4	4	0		0	0
163	3	B	B	2015-02-25	26	1	1	11	1	1	3	2	0	1	0	0	1	5	5	2015-02-25	1	1	3	2015-03-12	1	0	0	1	2015-03-10		4	0	1	1	0	B	3	4	3	0		0	0
130	3	B	B	2015-02-04	24	1	1	9	0	3	2	1	0	1	0	0	1	9	0	2015-02-04	0	1	3	2015-02-19	1	0	0	1	2015-02-18		3	0	1	1	0	B	1	4	4	0		0	0
162	3		B	2015-02-25	30	1	1	10	0	3	4	3	0	1	0	0	1	8	4	2015-02-25	0	0
165	3	A	A	2015-02-25	20	1	1	11	1	1	1	0	0	1	0	0	1	9	0	2015-02-25	0	1	3	2015-03-12	1	0	0	1	2015-03-10		3	0	1	1	0	B	3	4	4	0		0	0
97	3	A	A	2015-01-14	37	1	4	12	0	1	4	3	0	1	0	0	1	6	4	2015-01-14	1	1	3	2015-01-29	1	1	0	1	2015-01-27		4	0	1	1	1	B	2	1	1	0		1	0
164	3	A	A	2015-02-25	23	1	1	11	0	3	2	1	0	1	0	0	1	6	6	2015-02-25	1	1	5	2015-03-17	1	0	0	1	2015-03-11		3	0	1	1	0	B	1	3	2	0		0	0
155	3		A	2015-02-18	24	1	1	12	1	1	1	0	0	1	0	0	1	8	0	2015-02-18	1	0
145	3		A	2015-02-11	20	1	1	9	1	1	2	0	1	1	0	0	1	6	4	2015-02-11	0	0
131	3	B	B	2015-02-04	19	1	1	12	0	1	2	0	1	1	0	0	1	6	0	2015-02-04	0	1	3	2015-02-19	1	0	0	1	2015-02-18		3	0	1	1	0	B	1	4	2	0		0	0
132	3		B	2015-02-04	19	1	1	12	0	1	1	0	0	1	0	0	1	8	0	2015-02-04	0	0
144	3	B	B	2015-02-11	25	1	1	11	0	1	2	1	0	1	0	0	1	5	5	2015-02-11	0	1	3	2015-02-26	1	0	0	1	2015-02-24		3	0	1	1	0	B	1	4	3	0		0	0
